# Supplementary material for: Modulation of perovskite degradation with multiple-barrier for light-heat stable perovskite solar cells
Source: Nat Commun. 2023 Sep 30;14:6120. doi: 10.1038/s41467-023-41856-9 (PMC10542753; doi:10.1038/s41467-023-41856-9)
Supplement: Supplementary file 8 — Source data [file 41467_2023_41856_MOESM8_ESM.xlsx]

## Sheet: Figure 2a
	80	90	100	110	120	130	140	150	160	170	180	190	200	210	220	230	240	250	260	270	280
5.00136	62	42	56	66	41	47	52	63	62	52	45	61	41	34	42	41	40	42	46	33	42
5.01807	69	68	45	54	56	63	47	58	48	41	46	49	27	56	43	40	47	47	47	45	47
5.03478	54	53	66	39	54	47	41	59	35	50	46	41	49	42	62	47	54	59	48	46	39
5.05149	54	53	61	46	56	31	46	62	59	55	63	42	49	50	48	45	49	56	40	47	53
5.0682	55	66	59	60	66	53	58	61	53	54	49	47	48	59	41	47	34	45	50	48	45
5.08491	80	54	39	55	56	56	47	49	61	36	49	46	52	39	52	49	58	47	50	43	39
5.10162	66	73	49	54	37	55	65	52	43	48	43	62	54	50	62	43	43	42	39	45	47
5.11833	82	58	48	66	58	53	54	53	67	61	50	42	42	52	41	43	56	43	43	39	53
5.13505	58	65	67	54	50	58	49	48	50	39	43	48	61	47	45	56	48	52	48	41	42
5.15176	50	37	56	59	53	56	47	54	53	52	48	56	43	63	65	39	48	46	46	37	47
5.16847	66	60	65	60	47	48	53	53	54	56	59	53	53	43	41	52	42	56	62	45	48
5.18518	69	55	61	59	46	65	59	45	56	65	47	39	56	49	34	35	45	47	53	35	49
5.20189	60	61	72	55	52	54	49	55	58	53	72	43	56	52	53	53	36	54	48	56	43
5.2186	59	58	60	75	55	50	50	58	60	53	42	46	59	54	42	48	36	35	27	42	43
5.23531	74	67	75	65	73	45	62	47	48	58	50	61	55	58	41	45	41	49	52	42	53
5.25202	65	60	69	43	47	42	67	42	52	61	42	54	53	58	52	54	47	58	50	35	49
5.26874	63	65	71	68	71	61	53	49	74	68	68	55	47	62	53	59	48	50	54	52	59
5.28545	66	73	58	58	54	67	40	54	62	55	31	55	43	39	47	53	59	48	47	50	49
5.30216	67	58	61	60	50	48	61	61	58	58	54	55	50	53	52	46	53	53	56	47	49
5.31887	59	77	60	74	54	46	50	71	55	43	43	45	46	45	52	58	41	40	60	45	41
5.33558	72	62	59	54	55	73	41	59	48	65	52	58	66	48	50	49	43	46	37	58	48
5.35229	74	59	65	65	48	63	72	49	58	60	54	56	60	55	61	61	49	37	43	53	47
5.369	72	72	67	55	46	58	63	67	79	59	45	53	53	55	53	52	56	56	36	46	43
5.38571	58	62	58	55	66	67	63	47	47	47	56	48	61	53	59	54	45	58	46	58	53
5.40243	73	73	77	60	60	60	42	59	61	56	52	49	60	63	54	47	41	53	46	50	41
5.41914	61	66	58	63	54	60	58	56	58	67	67	60	54	58	52	60	59	52	54	54	54
5.43585	58	69	58	54	52	79	63	53	78	63	59	46	62	60	53	41	49	53	48	80	34
5.45256	79	59	58	59	47	69	55	53	52	58	68	60	48	58	46	49	49	55	55	58	60
5.46927	77	66	50	68	63	65	58	49	37	55	60	67	58	47	62	53	59	50	65	55	50
5.48598	58	86	77	62	54	63	69	61	72	48	55	56	63	67	62	71	45	56	55	43	52
5.50269	47	88	63	56	42	61	59	55	71	65	58	48	55	52	54	43	49	46	69	60	53
5.5194	59	60	75	60	56	54	56	80	65	59	48	56	50	58	45	75	62	53	59	45	53
5.53612	55	80	60	54	66	56	68	61	62	52	61	61	56	53	49	55	49	50	59	45	41
5.55283	63	50	69	69	78	60	69	58	59	50	54	58	49	56	46	62	56	46	47	55	63
5.56954	61	71	66	72	72	59	62	75	47	58	62	63	66	66	49	53	54	43	54	59	48
5.58625	52	59	78	72	47	65	71	60	48	55	63	54	48	54	63	68	52	55	43	71	52
5.60296	62	54	63	65	67	73	61	67	46	48	55	52	61	61	54	56	53	59	67	55	65
5.61967	72	60	66	60	72	80	69	77	52	48	60	60	60	58	54	55	54	55	63	59	54
5.63638	60	62	68	53	69	71	54	62	62	52	62	55	52	61	58	53	42	65	73	72	60
5.6531	71	84	60	60	62	59	66	59	72	53	59	61	79	53	49	52	61	53	67	58	48
5.66981	71	69	86	59	63	63	71	63	49	72	56	62	50	63	72	61	48	42	60	56	62
5.68652	90	74	72	78	65	55	54	66	59	81	59	60	58	72	66	52	47	43	56	56	45
5.70323	53	65	68	61	62	66	68	56	79	71	60	66	71	61	60	58	59	67	48	63	56
5.71994	58	78	75	77	77	65	75	53	53	61	63	46	58	63	61	54	66	47	77	61	53
5.73665	98	72	66	79	54	53	50	85	60	66	61	60	77	72	53	45	63	56	42	68	45
5.75336	78	65	58	77	61	60	72	73	56	58	74	68	56	65	53	62	52	74	52	60	65
5.77007	72	63	68	77	79	62	69	54	62	81	73	58	59	54	52	58	60	60	67	72	47
5.78679	82	82	65	61	58	73	73	72	61	54	69	56	56	60	80	49	50	61	54	77	59
5.8035	69	73	74	86	63	59	73	58	75	68	61	68	60	65	42	59	53	47	49	58	55
5.82021	55	80	75	68	66	60	66	47	75	71	66	63	74	55	61	68	56	53	58	54	50
5.83692	69	71	87	74	63	71	87	66	66	48	62	75	60	71	63	66	54	69	59	54	69
5.85363	68	75	72	82	69	74	63	73	66	60	54	62	74	56	61	54	62	75	65	65	60
5.87034	88	59	85	61	75	84	54	85	81	72	56	67	67	79	58	56	54	67	68	56	56
5.88705	72	71	87	81	59	69	79	74	49	65	71	66	61	66	71	68	55	66	48	59	65
5.90376	80	95	78	61	60	65	69	61	81	68	71	78	66	68	55	54	62	58	61	58	66
5.92048	85	73	67	87	68	61	66	65	65	67	78	54	46	73	72	80	88	72	56	59	79
5.93719	73	62	77	80	86	77	65	73	74	68	48	36	73	82	81	79	69	54	68	60	71
5.9539	77	69	79	77	79	65	80	63	49	77	66	63	45	74	68	63	54	66	65	58	58
5.97061	61	91	62	60	78	69	69	58	79	78	74	63	80	53	66	49	68	58	41	75	65
5.98732	75	66	74	63	69	69	71	77	75	56	71	61	66	68	65	67	62	72	71	78	65
6.00403	84	69	65	74	85	62	68	75	60	62	66	78	50	71	54	58	61	66	60	67	84
6.02074	88	82	85	68	77	67	72	61	88	62	68	74	71	69	69	67	56	78	79	50	58
6.03745	77	69	62	77	69	63	79	80	62	71	56	59	65	66	68	65	63	65	50	71	65
6.05417	68	97	91	78	66	73	75	71	65	77	59	59	77	81	91	66	58	79	54	72	66
6.07088	71	80	78	68	63	81	90	72	88	67	77	74	75	80	56	66	48	66	67	62	67
6.08759	88	67	73	69	52	69	71	90	74	80	53	60	77	59	78	81	48	72	67	60	82
6.1043	72	67	88	84	77	81	90	71	71	68	63	54	49	65	78	68	68	72	63	84	39
6.12101	86	78	81	86	72	74	69	75	81	69	71	69	80	79	74	81	82	69	60	53	61
6.13772	73	85	56	63	85	67	92	73	81	68	66	75	72	84	54	54	72	55	50	67	56
6.15443	84	65	79	74	87	69	72	65	68	68	72	72	63	82	61	58	79	75	72	53	62
6.17114	66	86	81	74	66	68	61	53	68	81	71	79	71	58	61	67	85	81	75	54	87
6.18786	74	94	87	77	61	68	78	73	79	67	79	66	53	62	53	63	60	65	81	75	63
6.20457	67	100	84	69	62	91	68	66	66	61	71	90	74	77	63	75	74	49	77	80	71
6.22128	78	88	72	66	79	82	63	79	91	55	84	86	56	77	80	69	73	71	80	75	75
6.23799	69	92	75	68	82	63	81	73	72	62	71	67	74	79	71	67	69	55	62	72	74
6.2547	62	74	80	79	84	65	73	56	79	82	68	77	43	72	60	71	72	80	86	84	68
6.27141	80	98	78	93	75	60	63	78	86	69	65	77	71	59	61	69	78	71	74	81	68
6.28812	98	94	105	68	65	68	74	79	73	69	71	91	81	65	84	72	82	59	67	74	62
6.30483	80	98	74	67	72	80	63	66	75	79	88	72	79	77	75	67	86	79	74	72	61
6.32155	98	103	78	78	77	65	74	69	79	71	81	65	69	87	78	65	68	79	85	69	61
6.33826	62	78	78	91	93	80	78	73	75	67	74	69	63	72	77	69	67	97	65	75	65
6.35497	91	87	78	79	80	93	79	68	78	60	66	73	77	78	68	82	65	66	53	86	71
6.37168	84	88	77	84	85	73	68	77	71	81	77	81	75	67	84	97	79	59	54	82	79
6.38839	77	84	91	84	82	81	72	68	68	75	97	87	60	80	87	77	69	63	62	78	59
6.4051	111	75	94	82	82	72	84	73	65	91	72	73	67	78	73	74	82	88	68	82	78
6.42181	95	78	90	104	85	84	82	78	88	92	71	62	59	73	78	93	73	82	82	87	80
6.43852	77	105	90	93	67	80	68	71	81	75	78	56	75	77	74	93	74	72	72	77	60
6.45524	73	98	74	84	99	92	65	75	71	77	88	100	60	75	68	80	92	61	60	66	67
6.47195	91	92	88	114	87	92	91	71	65	71	84	77	73	72	78	72	55	88	77	80	95
6.48866	79	91	87	88	94	80	82	80	69	78	72	73	90	69	88	90	81	81	79	68	78
6.50537	80	72	104	106	93	81	65	67	91	100	80	72	73	75	79	67	73	84	77	60	79
6.52208	77	90	71	79	79	87	62	74	81	87	55	93	85	82	85	77	79	67	73	81	72
6.53879	90	99	86	105	97	62	84	95	82	67	98	73	66	72	77	92	78	92	78	74	66
6.5555	100	84	82	91	84	91	99	77	79	80	82	81	72	77	68	55	66	65	91	56	86
6.57221	88	86	99	91	103	78	77	80	82	88	85	61	80	69	66	80	86	73	72	86	87
6.58893	79	101	85	81	73	104	85	85	72	75	80	68	71	79	84	77	69	75	68	72	66
6.60564	104	107	87	91	85	66	73	77	68	95	99	78	88	86	74	85	65	84	62	80	86
6.62235	104	87	86	74	87	84	84	88	77	78	75	71	90	87	71	78	103	86	62	81	77
6.63906	84	87	88	86	87	72	90	88	77	74	79	73	88	63	80	74	87	92	81	77	81
6.65577	93	80	103	74	88	82	90	91	80	72	87	74	85	79	78	87	95	78	93	71	74
6.67248	95	93	94	93	82	78	75	77	80	77	68	75	79	69	71	80	86	84	73	86	80
6.68919	105	97	104	101	86	80	110	84	75	73	91	66	99	94	92	77	77	79	75	73	79
6.70591	116	97	87	101	84	80	101	71	75	80	78	66	84	79	62	90	82	63	87	72	75
6.72262	85	78	77	105	92	91	91	61	88	84	72	75	80	80	74	80	87	85	87	78	92
6.73933	98	92	75	95	97	92	67	80	88	81	80	61	71	68	81	81	69	84	74	80	62
6.75604	82	81	88	95	104	75	80	91	110	85	81	80	85	74	78	80	94	103	75	72	84
6.77275	97	100	97	90	103	86	82	98	79	86	79	67	82	82	80	90	88	97	92	90	97
6.78946	99	87	88	95	93	73	74	91	87	80	87	71	69	74	68	88	71	78	72	85	86
6.80617	98	73	104	101	65	92	90	79	68	80	103	72	67	81	90	79	86	80	87	84	75
6.82288	79	94	81	86	81	87	85	86	90	91	81	90	81	98	85	86	74	92	92	78	90
6.8396	107	88	85	85	78	86	80	82	91	100	79	79	94	71	88	75	88	75	86	91	85
6.85631	103	82	92	97	74	92	75	84	78	88	94	79	95	73	69	87	74	79	77	84	94
6.87302	106	77	86	82	86	85	78	95	74	85	78	90	94	75	90	97	101	90	71	68	79
6.88973	98	90	104	98	75	72	104	82	78	84	73	72	69	92	79	82	78	71	99	90	69
6.90644	103	90	85	97	84	84	84	90	86	86	93	100	97	94	72	84	82	77	82	92	63
6.92315	93	94	78	84	93	77	85	87	79	84	88	94	90	93	91	81	95	82	84	78	81
6.93986	74	88	77	81	103	74	77	84	85	87	87	81	94	68	84	81	80	74	98	80	71
6.95657	87	91	92	98	98	87	81	87	97	91	90	71	87	88	97	79	68	88	75	88	84
6.97329	93	101	90	90	84	84	81	88	93	77	88	84	100	84	86	100	99	63	79	72	88
6.99	74	94	104	93	97	94	108	86	86	80	67	98	82	78	74	80	78	63	81	94	63
7.00671	101	90	99	78	93	86	66	66	80	85	80	92	85	81	78	84	81	74	80	93	85
7.02342	95	105	98	87	101	94	95	77	100	99	100	74	112	88	100	72	95	92	86	101	68
7.04013	84	105	101	101	93	117	106	65	82	77	80	82	88	88	90	81	103	93	98	98	67
7.05684	108	107	81	87	85	75	78	94	90	71	82	74	92	104	81	82	71	91	81	85	71
7.07355	106	95	80	82	111	90	94	86	69	93	93	82	77	99	93	97	86	78	87	85	72
7.09026	84	90	98	100	100	92	79	79	81	100	95	88	94	90	91	100	79	84	99	107	111
7.10698	88	90	98	87	80	79	73	86	87	90	87	92	71	86	66	71	80	82	88	90	95
7.12369	85	101	98	93	81	90	82	88	87	93	79	86	106	94	91	81	98	74	68	74	106
7.1404	103	82	110	73	86	90	78	77	73	80	107	95	80	84	73	77	77	104	80	88	100
7.15711	103	88	97	110	105	94	98	79	92	87	95	71	68	75	74	97	91	88	84	92	87
7.17382	86	116	98	99	92	92	92	79	101	99	81	67	81	105	77	98	79	80	88	95	85
7.19053	95	91	99	110	86	85	87	93	84	85	88	78	103	81	86	98	88	80	100	82	66
7.20724	108	120	87	91	103	90	87	84	98	97	91	99	86	82	67	75	91	67	113	84	61
7.22395	110	95	81	90	90	94	87	87	87	80	93	93	69	75	87	92	82	82	94	87	82
7.24067	85	92	93	94	85	98	86	81	98	94	87	81	84	88	101	87	79	72	88	79	82
7.25738	94	95	82	93	86	91	81	87	90	101	82	101	84	93	75	86	71	90	72	86	97
7.27409	112	100	93	78	104	72	100	94	101	85	82	93	85	74	92	80	101	95	91	99	82
7.2908	119	88	106	107	90	88	124	84	74	91	74	88	88	92	92	94	74	106	78	86	86
7.30751	92	101	100	110	86	111	106	93	66	90	90	75	74	98	84	82	86	94	87	66	100
7.32422	111	98	103	101	98	106	82	75	94	68	81	88	104	85	73	91	108	101	73	73	95
7.34093	85	112	94	98	95	80	98	79	93	99	81	71	87	99	72	104	88	85	80	82	88
7.35764	108	71	103	86	88	108	94	91	98	111	92	92	93	82	80	82	94	74	101	87	94
7.37436	111	106	95	92	97	91	84	84	91	100	79	105	75	99	88	80	107	94	87	92	84
7.39107	92	90	78	94	99	95	86	110	91	82	78	91	87	87	85	106	91	69	91	91	81
7.40778	80	105	95	92	84	84	94	99	90	100	87	93	92	99	72	95	87	91	82	85	86
7.42449	82	92	97	111	90	108	75	93	94	103	118	78	88	99	99	104	78	91	92	95	94
7.4412	92	107	101	110	97	79	92	85	95	87	81	94	90	81	77	92	84	93	88	91	78
7.45791	98	90	92	97	111	94	97	95	100	87	90	99	86	87	91	101	81	80	99	90	75
7.47462	90	95	98	86	104	95	78	103	88	92	97	72	91	84	103	98	82	95	92	97	91
7.49133	94	100	98	98	93	86	99	82	99	99	68	91	95	110	82	80	107	74	80	73	78
7.50805	106	79	106	95	94	87	104	84	73	86	91	88	98	91	79	99	114	80	94	97	100
7.52476	99	116	110	100	80	103	104	111	92	91	87	103	99	69	79	73	90	116	97	87	94
7.54147	92	95	86	93	95	91	87	82	104	87	77	93	98	87	72	93	104	82	92	100	120
7.55818	88	112	90	81	86	88	92	103	94	95	106	92	88	101	84	94	100	94	84	100	110
7.57489	93	110	78	104	94	86	106	100	99	91	98	81	85	80	90	82	91	75	66	69	99
7.5916	118	84	114	114	92	97	94	66	95	111	108	92	86	99	97	85	98	75	99	93	79
7.60831	93	90	110	90	99	103	81	91	94	85	86	90	92	79	82	98	93	77	77	94	95
7.62502	103	110	119	81	98	104	77	71	86	97	88	84	105	93	82	92	90	104	101	71	103
7.64174	88	91	97	106	97	99	87	86	107	100	106	86	82	105	108	97	98	97	77	95	87
7.65845	95	95	100	99	101	88	68	97	84	75	88	97	95	95	101	84	95	94	92	87	94
7.67516	106	101	91	90	87	98	105	104	81	95	91	85	103	91	73	84	84	104	73	88	82
7.69187	84	101	94	79	72	74	99	75	82	80	99	80	71	68	98	80	88	87	79	88	98
7.70858	107	86	86	82	86	77	103	88	85	99	82	95	98	78	95	91	111	86	98	86	82
7.72529	112	98	84	100	84	79	95	75	90	75	94	101	85	94	81	95	100	87	91	94	75
7.742	108	84	101	99	94	98	103	90	111	80	123	87	101	79	95	80	90	95	104	81	85
7.75872	95	93	98	81	117	82	97	94	84	78	91	82	92	93	75	87	94	86	67	84	95
7.77543	107	74	91	112	118	80	112	81	113	94	87	95	86	81	95	88	87	77	103	94	86
7.79214	118	99	113	90	86	88	100	71	101	92	71	78	68	85	93	80	75	97	107	82	98
7.80885	84	80	126	104	99	79	105	77	95	91	87	103	93	97	92	93	106	63	112	86	100
7.82556	105	94	100	91	101	100	101	91	94	82	90	104	85	94	93	98	88	86	110	112	93
7.84227	97	87	85	98	88	103	93	93	84	93	95	93	95	85	79	110	110	87	110	95	113
7.85898	91	95	100	94	105	97	93	85	91	88	103	101	97	86	81	87	110	94	73	75	78
7.87569	92	124	90	82	85	95	101	97	93	112	100	105	104	80	69	93	90	91	98	82	79
7.89241	111	95	95	108	97	94	101	99	112	99	97	81	88	125	91	82	92	80	87	105	107
7.90912	101	82	86	86	101	90	104	99	90	79	85	99	87	95	105	93	100	90	90	99	97
7.92583	105	106	113	104	91	78	79	86	95	80	92	77	94	85	101	118	95	94	106	91	92
7.94254	97	94	132	79	108	94	92	91	94	84	110	79	98	95	90	90	92	79	101	90	95
7.95925	112	73	108	99	108	103	118	112	82	75	84	78	90	79	98	71	104	112	98	88	97
7.97596	126	91	106	97	104	106	97	90	75	91	74	95	87	88	65	91	92	71	82	108	86
7.99267	107	81	85	118	73	111	81	77	69	88	91	93	111	93	88	90	94	111	100	99	72
8.00938	92	100	88	101	92	114	95	107	84	93	79	88	85	92	105	93	114	87	80	94	98
8.0261	97	86	110	101	100	112	90	80	110	81	110	78	88	77	98	78	87	86	93	95	85
8.04281	94	101	81	119	81	94	94	100	90	87	93	101	92	95	103	90	94	111	93	69	90
8.05952	114	111	108	99	91	113	85	117	94	101	84	98	95	81	78	90	107	120	98	103	81
8.07623	84	98	100	101	90	97	100	85	80	95	80	110	67	87	95	90	114	93	97	106	97
8.09294	100	94	100	106	93	85	85	80	90	94	84	84	75	93	91	92	91	98	112	98	105
8.10965	94	106	105	99	131	90	82	95	100	104	93	94	108	82	104	97	80	86	93	100	92
8.12636	113	107	84	108	97	99	87	86	86	79	81	105	97	90	88	98	99	82	101	90	88
8.14307	93	95	104	98	110	99	81	100	88	90	86	116	97	73	105	116	95	98	114	74	80
8.15979	92	86	97	90	103	99	88	91	101	75	82	80	99	77	111	114	99	95	105	93	84
8.1765	90	94	81	103	77	97	100	88	92	99	82	99	90	87	81	79	104	99	87	92	85
8.19321	75	101	101	95	99	100	100	99	69	99	104	94	91	84	92	95	97	90	93	87	91
8.20992	95	98	85	92	95	114	97	86	98	101	84	107	62	81	79	72	79	97	87	98	78
8.22663	87	116	95	93	105	94	86	103	98	88	105	92	85	82	80	104	79	95	88	87	105
8.24334	97	104	98	90	100	94	86	80	75	108	99	73	79	72	78	111	88	104	92	99	106
8.26005	93	78	87	86	87	93	92	87	93	104	88	112	99	97	94	100	116	110	88	98	97
8.27676	93	92	95	90	97	103	81	94	86	106	71	95	90	103	86	87	86	87	103	105	106
8.29348	92	101	105	98	86	104	91	87	104	104	106	85	97	93	88	101	81	112	108	94	99
8.31019	103	88	86	82	106	95	87	88	73	95	104	99	99	94	100	88	98	105	98	100	97
8.3269	100	107	93	87	93	92	98	93	85	94	75	82	100	92	97	84	98	104	107	103	101
8.34361	98	93	101	86	84	101	99	101	93	81	113	98	106	78	95	93	103	110	104	84	104
8.36032	86	92	78	99	90	99	101	85	79	85	94	93	103	90	91	95	98	106	92	98	124
8.37703	98	114	87	105	85	112	78	111	106	94	110	99	106	80	100	101	99	101	106	95	81
8.39374	85	98	80	97	94	85	85	84	97	105	92	93	82	118	90	100	104	125	104	98	111
8.41045	112	100	99	101	110	95	86	84	91	82	86	86	91	78	111	101	99	75	117	100	84
8.42717	79	104	98	94	104	101	82	97	86	80	100	108	94	92	82	99	99	103	92	92	80
8.44388	94	80	95	97	97	110	104	103	77	91	86	104	88	87	100	95	106	104	88	88	97
8.46059	92	107	101	98	92	97	98	88	84	94	93	87	79	101	82	101	103	113	104	77	101
8.4773	108	116	90	104	111	92	94	82	99	87	110	87	77	82	90	95	93	103	87	97	88
8.49401	68	104	88	93	81	100	86	103	81	99	82	92	88	77	100	99	92	108	93	87	98
8.51072	67	112	103	90	100	113	105	110	80	85	106	69	82	92	85	108	107	82	111	104	104
8.52743	85	99	113	104	107	93	68	88	79	100	97	99	98	99	91	87	82	98	100	101	73
8.54414	92	90	92	105	95	81	101	106	93	112	73	87	104	72	111	84	90	113	111	103	106
8.56086	78	80	92	85	88	78	84	97	88	87	98	95	81	93	99	80	95	104	100	91	94
8.57757	90	85	81	75	100	107	118	94	88	101	91	98	104	100	91	113	118	93	87	107	84
8.59428	80	117	113	92	116	87	104	79	103	103	90	103	110	100	80	97	94	94	93	95	79
8.61099	85	97	98	91	97	98	94	78	94	84	85	85	73	95	81	87	94	92	97	90	100
8.6277	88	111	105	86	90	87	94	82	94	74	104	106	79	104	87	105	90	95	95	107	84
8.64441	112	110	86	80	106	85	88	95	101	100	92	86	92	84	91	97	94	88	107	110	88
8.66112	100	84	93	90	87	97	78	73	86	88	100	88	93	88	105	113	106	107	94	98	78
8.67783	88	92	112	99	99	95	92	81	90	97	101	112	112	105	90	120	87	92	99	92	103
8.69455	87	99	106	101	94	78	81	82	95	80	92	95	93	100	85	75	107	91	94	90	99
8.71126	94	108	94	85	81	118	85	107	95	99	77	99	82	92	73	90	87	84	81	86	82
8.72797	91	101	98	84	107	79	98	81	111	90	88	93	103	119	98	87	108	85	104	88	84
8.74468	86	84	104	97	88	110	91	88	92	110	104	88	86	91	90	100	81	104	101	92	94
8.76139	114	105	113	87	90	99	86	82	103	99	108	108	94	99	85	106	80	82	72	98	104
8.7781	74	107	114	93	95	87	101	87	87	101	86	92	90	90	90	91	87	88	90	74	71
8.79481	93	101	107	104	92	112	95	87	92	97	99	87	81	100	91	73	88	110	90	91	99
8.81152	113	111	92	91	82	118	101	110	95	113	87	87	74	81	79	95	88	95	80	99	97
8.82824	101	86	106	99	105	93	91	85	91	108	88	88	84	84	86	90	97	93	98	98	98
8.84495	113	94	92	103	100	103	82	101	86	88	88	100	78	97	73	77	107	88	103	103	81
8.86166	100	95	81	93	77	93	90	107	106	104	87	103	63	79	80	92	103	103	84	95	87
8.87837	82	84	85	103	104	99	74	95	73	75	80	97	94	98	78	88	112	112	97	92	94
8.89508	88	124	91	105	84	92	94	100	79	97	87	71	111	75	90	81	87	105	104	106	114
8.91179	90	98	97	100	90	100	95	97	101	82	79	88	116	72	95	107	95	72	100	97	87
8.9285	71	79	99	88	91	88	90	98	82	97	77	106	93	98	98	104	85	67	106	86	84
8.94522	90	105	95	107	103	85	81	99	92	101	103	87	91	108	87	94	91	100	104	94	103
8.96193	87	93	95	116	73	93	105	90	93	79	74	78	98	88	100	88	88	79	98	107	103
8.97864	98	95	94	82	110	90	100	87	95	105	110	84	85	107	90	85	88	91	92	100	80
8.99535	98	90	95	101	93	90	79	86	92	95	82	98	87	91	94	98	87	91	87	87	85
9.01206	93	111	106	91	79	78	90	85	106	97	97	87	106	105	99	86	84	111	101	80	101
9.02877	104	120	101	99	100	91	90	80	81	91	87	104	86	101	104	95	94	108	99	100	74
9.04548	105	72	101	95	82	84	75	79	100	97	99	103	82	79	94	78	77	81	107	108	82
9.06219	104	72	81	103	99	99	99	97	112	114	94	94	103	88	82	84	105	77	99	99	85
9.07891	105	98	110	94	95	91	81	97	100	86	98	90	87	107	84	71	101	104	98	80	107
9.09562	114	86	118	103	100	90	94	93	79	88	87	80	90	98	97	90	85	80	104	98	98
9.11233	103	87	103	103	103	75	92	90	82	91	104	112	91	93	86	88	98	103	92	113	92
9.12904	111	107	86	113	86	74	94	91	101	99	91	87	108	92	79	99	97	82	107	112	97
9.14575	75	86	91	85	106	97	88	101	98	93	91	100	81	118	86	79	75	119	103	88	99
9.16246	92	95	93	85	88	90	101	86	97	100	79	98	75	111	95	85	88	103	82	86	100
9.17917	95	95	123	91	93	79	110	84	90	95	105	68	78	73	99	90	78	107	111	88	87
9.19588	92	98	94	90	107	69	94	84	95	97	94	78	84	90	88	99	91	106	111	86	110
9.2126	105	101	81	86	84	97	95	92	85	79	90	95	104	82	95	84	95	87	87	98	90
9.22931	103	74	99	85	78	92	73	79	77	97	85	91	78	80	77	87	108	112	118	98	101
9.24602	101	81	94	98	97	95	87	99	68	87	78	90	105	80	79	84	97	87	101	101	94
9.26273	99	100	105	92	92	80	87	110	77	110	106	90	100	90	90	90	99	100	103	101	85
9.27944	86	112	103	90	104	68	104	87	85	81	92	91	98	100	99	95	95	94	94	81	99
9.29615	92	106	87	82	101	97	81	103	85	99	92	88	93	98	80	97	88	110	108	104	106
9.31286	95	117	93	86	87	97	97	80	85	77	94	77	87	86	90	98	77	105	108	98	100
9.32957	98	107	107	105	92	120	94	93	69	99	82	88	104	85	97	94	103	98	95	94	97
9.34629	94	82	104	93	94	74	92	86	87	79	93	92	82	81	80	85	101	111	82	85	100
9.363	99	116	99	97	90	97	99	90	84	103	100	92	85	95	92	74	103	92	88	118	81
9.37971	101	97	101	99	85	78	91	81	73	101	88	85	93	82	81	100	112	119	101	100	92
9.39642	82	97	93	106	81	106	108	77	103	84	82	86	98	114	100	110	99	98	92	103	105
9.41313	94	105	125	100	100	99	82	105	103	86	91	75	93	98	98	92	106	93	107	112	105
9.42984	82	111	116	95	88	91	105	91	106	99	75	88	92	110	91	84	95	94	99	95	103
9.44655	105	85	85	113	92	110	99	72	105	82	93	94	94	92	106	98	98	79	95	100	104
9.46326	103	78	85	93	91	85	114	99	85	86	85	91	103	91	93	84	100	78	98	93	101
9.47998	91	91	105	105	111	110	104	81	94	94	86	78	104	78	95	97	97	91	100	98	98
9.49669	81	82	99	101	100	91	105	97	92	94	95	118	80	78	94	91	110	104	98	106	110
9.5134	91	79	90	118	103	95	93	87	82	95	68	82	90	80	103	93	95	92	110	92	114
9.53011	86	92	114	101	77	91	100	78	98	107	90	95	101	84	101	93	113	94	99	97	95
9.54682	90	85	107	77	92	100	103	98	88	87	78	90	90	77	90	87	77	119	101	81	94
9.56353	95	91	95	97	93	118	92	87	104	99	97	98	99	92	87	87	95	104	100	81	99
9.58024	80	86	94	91	97	88	94	116	75	85	99	87	87	80	90	85	91	97	98	93	97
9.59695	87	94	90	82	92	94	111	91	79	81	80	93	75	110	93	84	94	113	85	101	99
9.61367	63	92	72	72	92	85	91	97	95	87	77	75	98	112	92	98	122	107	81	124	108
9.63038	113	111	74	99	90	85	100	104	91	94	78	81	95	85	77	81	92	107	78	92	113
9.64709	119	110	94	112	86	103	91	104	87	100	86	91	78	98	85	93	91	88	86	71	110
9.6638	105	112	99	99	73	87	120	93	88	101	95	81	98	90	92	88	112	93	104	93	107
9.68051	97	108	118	95	114	90	111	85	94	104	98	92	110	105	100	95	111	79	82	87	100
9.69722	101	98	97	80	103	110	94	93	111	94	93	90	92	81	98	103	86	81	113	77	105
9.71393	94	114	104	94	88	79	94	90	99	110	97	72	84	95	97	90	112	88	97	88	95
9.73064	94	95	90	82	104	79	100	93	78	97	110	82	87	95	98	100	108	91	95	90	91
9.74736	91	92	95	90	91	86	86	88	95	112	99	99	79	114	90	84	94	100	98	108	105
9.76407	81	98	101	94	101	92	103	94	103	93	79	84	95	103	87	87	113	77	111	86	117
9.78078	87	95	108	88	82	80	103	107	87	101	95	92	86	97	74	108	98	101	91	100	117
9.79749	82	103	94	108	90	108	81	104	84	80	103	95	72	90	94	94	90	93	71	100	99
9.8142	88	79	82	91	88	88	88	87	103	94	94	101	80	95	84	105	111	111	116	97	91
9.83091	101	85	93	93	119	77	77	82	99	97	91	92	111	91	97	98	99	116	148	111	104
9.84762	88	94	100	91	100	110	91	75	90	88	85	88	93	108	110	103	108	108	133	79	91
9.86433	79	98	116	92	82	98	119	87	104	103	86	85	73	82	94	106	113	101	100	93	119
9.88105	95	90	87	103	87	104	84	79	95	100	80	104	87	81	78	80	107	86	91	94	112
9.89776	100	92	105	94	74	82	81	105	81	106	100	82	97	87	87	94	107	87	113	74	93
9.91447	110	94	93	104	94	101	88	97	94	73	85	98	95	112	94	78	95	95	104	98	100
9.93118	103	71	85	110	91	104	94	113	110	77	95	98	94	73	113	101	95	103	117	88	95
9.94789	104	92	105	113	106	112	106	90	108	104	87	87	90	80	90	103	106	97	94	108	110
9.9646	91	95	93	95	91	72	91	85	101	95	85	88	84	98	84	85	107	77	99	100	91
9.98131	113	110	92	101	90	92	90	99	101	98	90	84	75	112	91	91	106	97	97	105	98
9.99803	86	93	99	103	67	94	101	91	119	66	81	111	88	87	87	86	112	97	105	111	104
10.0147	90	90	93	110	105	88	87	94	92	90	100	77	105	101	98	92	103	84	104	99	86
10.0314	90	87	98	119	103	103	68	104	97	97	78	75	93	93	77	111	91	98	104	100	95
10.0482	84	84	80	106	110	82	99	100	104	113	95	105	85	91	93	87	98	95	99	88	105
10.0649	101	100	104	84	82	98	104	91	82	73	113	97	73	97	108	103	78	94	112	90	110
10.0816	99	93	80	98	93	111	91	98	86	61	94	88	85	84	75	101	118	110	101	101	100
10.0983	107	95	90	95	87	84	85	88	103	108	86	99	91	88	87	92	103	94	90	75	98
10.115	84	97	91	90	99	88	110	97	72	78	95	86	86	93	88	98	98	69	101	113	101
10.1317	75	85	95	94	103	86	86	93	117	80	118	88	91	112	77	101	101	104	110	90	100
10.1484	104	97	99	106	92	95	104	101	81	93	82	95	98	95	77	93	101	105	100	94	94
10.1651	98	104	100	97	101	91	100	90	101	98	104	110	101	81	90	100	101	108	108	94	99
10.1819	69	119	91	105	85	105	91	85	78	91	106	85	90	97	95	69	93	93	97	105	100
10.1986	98	85	95	94	95	80	79	80	94	86	79	110	82	101	117	94	104	92	88	117	97
10.2153	107	103	72	107	94	86	111	103	84	84	90	73	99	94	106	73	91	95	80	91	94
10.232	100	85	98	108	90	81	95	113	81	92	100	80	100	90	91	92	93	92	97	99	100
10.2487	104	85	88	85	107	92	95	91	80	94	104	92	88	113	108	84	91	98	81	111	112
10.2654	103	119	106	114	87	91	95	81	116	78	80	99	95	97	118	98	98	119	98	99	97
10.2821	88	85	95	81	99	87	92	92	124	91	104	105	84	98	93	97	97	105	116	87	101
10.2988	87	91	95	104	80	94	104	84	103	104	78	100	78	92	95	88	100	101	107	69	90
10.3155	98	85	93	110	88	88	93	93	91	80	78	82	85	84	103	92	101	104	99	82	117
10.3323	92	103	88	106	122	88	105	103	98	100	81	98	90	92	104	82	77	130	97	104	94
10.349	113	78	95	106	92	85	99	79	88	103	90	78	94	105	88	93	105	93	95	100	90
10.3657	106	108	93	110	91	90	91	90	110	68	95	68	100	87	85	85	85	120	103	104	92
10.3824	101	100	117	91	105	104	91	105	88	88	101	104	80	75	100	92	111	77	88	91	97
10.3991	95	104	105	92	80	81	106	104	104	101	81	100	97	99	110	105	101	80	91	98	79
10.4158	110	116	104	92	95	75	101	69	93	99	81	110	106	101	101	75	113	95	104	93	104
10.4325	92	97	100	99	73	86	92	94	82	90	74	77	105	84	97	95	99	77	80	105	112
10.4492	92	106	84	112	106	99	87	80	116	84	82	98	98	91	95	77	108	79	100	125	86
10.4659	116	112	90	92	108	79	82	114	107	100	87	99	79	113	98	107	118	86	97	106	95
10.4826	127	122	94	104	103	114	78	93	98	98	91	94	105	99	84	87	80	88	107	86	92
10.4994	103	116	88	106	91	78	93	94	77	85	97	86	103	77	78	85	103	105	82	99	101
10.5161	98	98	100	114	86	88	98	110	106	91	88	93	91	103	79	105	86	78	99	93	97
10.5328	106	108	120	99	87	91	93	94	91	97	103	103	94	82	94	80	104	98	88	93	87
10.5495	124	106	117	126	101	101	86	81	85	101	93	92	99	92	94	98	93	97	91	110	72
10.5662	125	106	113	108	81	106	97	108	84	97	91	93	94	97	88	97	111	104	92	91	91
10.5829	118	108	123	125	110	86	87	93	90	98	92	106	94	104	75	98	101	88	101	113	90
10.5996	108	107	123	112	108	110	91	106	91	79	88	118	79	67	101	101	98	91	86	104	100
10.6163	119	114	124	97	114	82	107	99	69	85	91	90	93	98	98	94	100	107	110	87	87
10.6331	119	120	107	111	95	105	91	85	87	94	91	82	74	103	98	106	98	91	98	111	99
10.6498	140	112	106	123	107	119	91	94	103	77	92	104	98	92	93	104	93	94	71	105	104
10.6665	135	112	124	118	99	99	111	105	80	100	87	110	99	87	86	91	107	91	67	85	90
10.6832	104	95	108	99	86	67	119	75	84	100	74	87	88	92	95	84	110	85	90	100	106
10.6999	126	111	95	103	79	93	84	92	104	105	95	87	98	87	87	87	82	88	101	99	86
10.7166	116	120	108	123	103	99	88	116	91	86	90	100	88	78	80	106	104	100	94	105	99
10.7333	116	112	106	111	105	98	93	98	79	105	119	99	97	98	82	94	91	93	119	107	99
10.75	116	87	104	105	103	118	116	100	111	78	93	79	81	93	93	82	113	110	110	101	107
10.7667	111	113	116	104	87	86	97	119	106	116	77	91	85	101	97	88	91	88	101	85	111
10.7835	99	106	107	100	92	85	88	88	103	90	95	84	100	104	101	105	93	92	105	87	78
10.8002	107	105	119	108	97	106	87	77	100	110	74	92	84	90	82	97	90	94	113	120	103
10.8169	111	103	123	99	93	98	104	80	101	87	84	119	86	92	87	84	105	114	104	86	78
10.8336	101	98	106	105	88	110	92	100	84	93	95	87	108	86	94	84	100	91	119	100	110
10.8503	95	111	94	87	105	105	84	84	103	88	97	103	80	93	100	110	97	108	103	93	104
10.867	94	81	105	88	108	87	101	97	117	91	100	92	94	100	110	86	93	79	93	120	88
10.8837	116	99	88	100	104	110	92	87	90	104	87	94	86	82	90	104	114	135	106	97	106
10.9004	103	103	106	90	86	120	94	105	79	123	80	91	84	92	84	99	116	80	91	117	118
10.9171	88	91	101	94	86	94	92	100	116	84	94	100	104	79	81	110	90	95	122	122	117
10.9339	94	84	99	94	86	101	82	114	97	81	88	100	114	86	88	98	106	139	95	97	120
10.9506	94	107	107	93	90	93	108	100	105	91	101	110	92	99	85	100	119	120	105	100	116
10.9673	103	98	92	112	91	94	114	85	86	92	111	84	82	110	94	105	143	116	110	124	132
10.984	124	87	111	91	97	79	82	98	91	92	90	103	103	100	119	101	106	113	106	119	130
11.0007	107	82	99	75	85	86	98	86	80	88	82	82	91	100	106	101	123	105	114	139	122
11.0174	111	103	112	99	107	98	78	91	88	97	91	106	91	99	95	146	116	110	138	122	133
11.0341	84	97	91	80	68	106	103	108	103	88	91	113	104	100	101	112	119	124	133	111	104
11.0508	110	87	106	87	94	97	99	106	84	108	92	101	100	127	126	117	127	145	107	140	126
11.0676	97	86	72	92	103	101	108	95	95	103	101	88	95	108	98	138	87	113	131	124	99
11.0843	100	100	105	94	97	92	108	80	87	93	75	82	93	90	107	110	97	131	131	120	122
11.101	103	114	103	78	87	104	111	86	93	91	85	106	123	105	114	126	117	126	122	123	111
11.1177	103	93	99	90	95	123	101	99	101	112	108	99	94	93	100	108	119	99	110	93	132
11.1344	103	81	99	90	91	98	86	120	77	100	100	92	111	110	103	110	108	120	105	85	107
11.1511	85	93	99	100	99	90	81	78	80	98	79	93	117	118	98	101	107	114	97	135	135
11.1678	86	98	113	98	101	99	103	94	99	90	112	98	94	98	111	125	111	99	99	113	95
11.1845	100	91	133	92	97	114	93	105	86	95	87	92	82	94	103	92	106	86	85	86	117
11.2012	98	86	108	105	101	94	111	112	92	113	98	90	100	88	99	101	93	97	107	91	106
11.218	92	100	104	95	117	74	99	91	82	93	97	111	93	103	88	97	101	94	113	97	108
11.2347	82	85	108	105	97	77	113	104	80	98	94	107	98	87	101	104	101	105	108	105	116
11.2514	94	92	94	107	95	103	91	85	95	91	88	90	91	91	91	98	108	92	81	111	118
11.2681	114	93	99	92	90	84	98	79	105	105	72	86	84	65	108	116	86	106	90	123	107
11.2848	112	97	100	78	120	110	90	98	91	79	98	78	110	111	82	127	97	111	101	117	122
11.3015	80	108	106	108	91	111	82	87	107	99	92	98	82	97	91	127	93	106	103	94	101
11.3182	101	93	85	105	118	84	82	108	108	97	110	98	98	107	94	104	94	99	99	93	104
11.3349	85	93	99	90	77	85	90	108	79	118	111	91	90	73	91	87	114	95	106	106	111
11.3516	99	93	90	95	104	95	101	88	87	93	86	87	98	92	93	95	104	126	82	91	113
11.3683	84	101	107	100	113	106	90	88	95	106	91	79	85	99	82	90	122	104	94	93	111
11.3851	110	95	107	106	104	113	86	81	101	104	88	93	77	105	78	111	91	100	122	120	104
11.4018	95	97	107	113	101	106	88	92	103	84	97	87	81	92	118	80	111	94	107	97	122
11.4185	97	97	95	82	117	88	92	99	105	78	93	103	100	91	108	99	103	129	84	99	116
11.4352	93	91	107	98	69	85	101	118	99	100	88	86	95	95	97	110	101	101	112	108	116
11.4519	98	103	107	84	78	129	112	97	73	100	112	92	108	113	103	110	130	112	125	111	101
11.4686	98	97	97	93	95	101	105	126	99	94	99	80	99	93	114	93	105	112	110	105	118
11.4853	86	107	119	104	88	97	81	105	86	88	103	79	92	105	98	119	110	138	120	120	125
11.502	107	79	94	111	82	112	99	85	113	113	98	97	105	100	103	113	99	120	110	133	123
11.5188	100	82	97	84	107	82	99	101	101	100	106	90	82	97	92	100	133	120	113	101	136
11.5355	98	68	97	103	98	107	112	107	104	87	99	95	81	100	108	112	113	94	133	123	125
11.5522	112	63	97	111	103	94	86	114	103	122	101	117	92	94	108	99	107	140	126	148	122
11.5689	95	106	106	110	94	106	105	112	97	93	94	99	103	113	142	88	98	107	100	116	118
11.5856	73	78	99	86	97	84	106	80	92	107	92	100	84	100	91	99	112	108	140	117	140
11.6023	103	85	101	98	93	90	74	93	126	94	93	93	84	111	118	118	117	130	117	149	131
11.619	101	71	82	92	97	95	86	87	100	113	98	100	95	105	100	106	119	129	119	106	131
11.6357	85	84	84	101	107	88	73	101	93	104	99	93	106	95	119	103	116	122	138	108	131
11.6524	91	93	93	101	99	67	80	91	84	111	100	107	93	114	104	97	129	133	149	138	130
11.6692	77	93	98	112	84	82	104	101	86	86	99	131	85	100	99	126	130	125	122	148	143
11.6859	100	93	103	93	99	98	101	98	84	119	145	118	98	104	107	120	113	123	127	152	182
11.7026	97	104	97	100	99	107	107	116	90	105	110	99	105	111	119	127	139	174	150	168	195
11.7193	91	100	105	75	110	111	101	95	107	82	101	98	95	114	136	116	145	144	155	172	191
11.736	113	85	103	86	97	98	91	98	85	82	103	108	131	119	151	140	139	170	174	174	188
11.7527	113	78	84	84	103	93	90	97	98	88	122	116	122	107	127	155	162	185	216	200	178
11.7694	81	104	110	86	91	122	110	91	104	117	107	114	106	116	123	178	170	176	200	201	229
11.7861	101	80	103	106	106	88	110	97	72	110	105	84	126	162	130	191	182	242	208	228	257
11.8028	107	95	100	97	105	86	86	93	117	113	110	80	116	135	149	182	202	253	248	253	286
11.8195	103	101	98	92	104	95	104	101	81	101	112	114	131	140	184	195	241	246	270	284	298
11.8363	94	94	95	94	81	91	100	90	101	149	99	116	130	159	180	229	236	259	255	313	347
11.853	114	84	91	117	86	105	91	85	78	107	137	116	116	149	168	240	268	259	303	347	367
11.8697	106	78	104	95	99	80	79	80	94	108	124	123	155	167	200	271	279	318	315	405	394
11.8864	112	98	103	86	99	86	111	103	84	131	119	130	135	162	199	253	316	345	370	363	408
11.9031	84	100	116	106	104	81	95	113	81	120	124	144	129	207	222	306	304	399	401	441	419
11.9198	90	100	93	93	98	92	95	91	80	133	120	139	162	187	266	287	360	412	428	467	522
11.9365	100	112	108	101	87	91	95	81	116	131	138	169	159	180	270	368	374	441	484	544	586
11.9532	94	112	100	97	103	87	92	92	124	136	161	149	193	221	265	355	432	485	502	600	646
11.97	75	99	103	118	107	94	104	84	103	130	154	170	169	221	311	432	469	540	571	638	741
11.9867	90	98	95	118	93	88	93	93	91	144	139	162	200	245	293	463	542	620	652	804	867
12.0034	100	100	91	98	97	88	105	103	98	148	159	171	206	278	332	522	644	697	783	849	958
12.0201	95	116	107	108	90	85	99	79	88	159	152	177	207	298	385	553	670	889	928	1029	1214
12.0368	97	117	114	112	97	90	91	90	110	181	170	146	278	312	451	672	811	1069	1104	1214	1384
12.0535	106	75	97	99	95	104	91	105	88	180	184	217	279	358	544	806	953	1220	1235	1437	1613
12.0702	94	90	95	98	103	81	106	104	104	178	207	222	292	417	626	911	1187	1459	1477	1833	1931
12.0869	86	101	105	82	114	75	101	69	93	201	231	251	345	476	764	1097	1391	1741	1951	2191	2557
12.1036	103	123	99	104	113	86	92	94	82	219	223	284	406	556	868	1378	1726	2218	2362	2667	3080
12.1204	88	99	122	84	124	99	87	80	116	247	287	337	458	685	983	1798	2302	2815	2850	3405	4046
12.1371	106	97	122	116	117	79	82	114	107	276	276	402	546	816	1344	2214	2647	3568	3787	4392	4829
12.1538	100	105	88	111	117	114	78	93	98	311	376	488	630	984	1662	2838	3472	4578	4713	5469	6157
12.1705	87	94	116	100	125	78	93	94	77	376	425	520	761	1227	2049	3494	4507	5772	5848	6718	7579
12.1872	80	112	103	95	122	88	98	110	106	439	494	668	959	1384	2600	4472	5719	6887	7213	7995	8863
12.2039	92	94	103	104	119	91	93	94	91	556	582	677	1169	1806	3209	5443	6991	8233	8423	9084	10059
12.2206	91	124	126	151	113	101	86	81	85	610	740	896	1394	2224	3716	6508	8232	9358	9604	10285	11132
12.2373	87	101	100	105	112	106	97	108	84	677	895	1133	1608	2534	4494	7493	9071	10126	10194	10824	12142
12.254	79	107	107	101	119	86	87	93	90	779	925	1265	1920	3043	5145	8175	9771	10266	10698	11034	13000
12.2708	100	104	129	123	142	110	91	106	91	935	1080	1421	2202	3357	5372	8847	9780	10416	10652	10728	13064
12.2875	104	101	105	91	135	82	107	99	69	965	1162	1547	2224	3441	5707	8581	9747	10044	10280	10074	11982
12.3042	99	100	108	106	133	105	91	85	87	982	1159	1733	2297	3500	5304	7953	9039	9413	9362	9164	10522
12.3209	104	80	90	111	125	119	91	94	103	966	1214	1683	2330	3294	5031	7301	8157	8036	8566	7928	8704
12.3376	126	104	107	105	122	99	111	105	80	976	1159	1564	2081	2915	4479	6198	6681	7016	7022	6604	6638
12.3543	98	88	112	105	125	67	119	75	84	924	1089	1358	1954	2504	3689	4986	5791	5576	5916	5222	5066
12.371	117	107	110	119	120	93	84	92	104	811	920	1232	1525	2108	2825	3805	4416	4275	4481	4055	3623
12.3877	91	97	113	118	114	99	88	116	91	713	774	1119	1245	1551	2109	2695	3158	2945	3178	2763	2564
12.4045	106	88	105	99	104	98	93	98	79	557	655	793	912	1229	1579	1949	2132	2092	2295	1940	1698
12.4212	81	97	101	112	127	118	116	100	111	482	490	619	735	873	1042	1282	1416	1461	1535	1207	1136
12.4379	99	103	108	85	120	86	97	119	106	368	419	447	567	612	678	836	972	903	990	830	783
12.4546	113	81	101	91	110	85	88	88	103	319	349	393	383	438	507	555	671	651	702	593	619
12.4713	94	95	82	82	135	106	87	77	100	232	255	265	244	336	402	386	484	480	460	497	452
12.488	88	86	97	103	100	98	104	80	101	202	212	215	285	270	312	312	389	360	434	392	387
12.5047	103	122	114	93	93	110	92	100	84	193	190	177	189	240	240	281	340	310	367	368	406
12.5214	95	99	100	110	118	105	84	84	103	129	191	156	163	174	226	284	336	271	343	302	308
12.5381	101	94	104	105	98	87	101	97	117	131	142	124	159	157	201	246	300	281	289	299	300
12.5549	84	91	101	105	90	110	92	87	90	142	142	131	154	181	209	227	267	289	266	247	308
12.5716	105	103	105	100	119	120	94	105	79	124	140	151	158	176	174	247	255	244	291	274	276
12.5883	92	104	131	120	99	94	92	100	116	110	120	142	140	170	200	228	241	235	276	257	271
12.605	95	103	104	94	107	101	82	114	97	143	131	135	137	159	168	217	233	248	248	240	238
12.6217	119	105	104	104	114	93	108	100	105	138	108	125	151	167	180	199	241	239	245	274	249
12.6384	103	101	105	91	99	94	114	85	86	125	126	146	123	140	177	191	236	240	233	217	257
12.6551	100	94	113	120	82	79	82	98	91	113	111	131	143	106	169	201	238	222	204	276	244
12.6718	97	95	106	104	87	86	98	86	80	110	127	118	135	125	167	176	225	217	219	234	251
12.6885	122	85	116	98	87	98	78	91	88	118	111	108	140	127	167	201	204	257	195	228	210
12.7052	97	90	104	100	110	106	103	108	103	84	103	104	91	135	163	209	214	195	246	194	232
12.722	104	104	92	114	117	97	99	106	84	97	117	123	120	119	148	195	199	177	172	234	233
12.7387	117	118	104	103	104	101	108	95	95	97	130	107	123	146	125	193	197	181	183	208	225
12.7554	104	97	105	105	118	113	101	114	106	111	127	116	138	130	136	181	170	182	207	200	209
12.7721	85	92	118	114	103	91	98	98	101	112	118	137	124	125	152	168	189	189	202	191	219
12.7888	127	103	100	111	93	94	116	106	93	120	125	122	135	124	165	183	184	204	189	187	234
12.8055	132	111	108	99	98	105	87	91	90	129	94	113	136	136	156	151	190	184	194	176	197
12.8222	94	117	110	108	123	94	113	114	105	125	125	113	130	140	140	172	174	209	185	197	200
12.8389	74	114	97	123	127	108	130	93	97	124	131	111	125	149	154	152	172	203	201	176	208
12.8557	88	104	127	85	123	117	98	105	93	116	110	103	122	98	112	183	148	174	194	171	212
12.8724	105	100	79	123	100	116	94	91	93	118	119	113	126	133	143	143	182	187	194	188	184
12.8891	92	94	127	118	126	113	114	112	103	138	100	152	136	144	146	156	163	194	180	194	194
12.9058	97	105	100	86	114	105	107	92	91	108	119	131	124	145	149	183	184	165	185	182	169
12.9225	113	97	104	126	90	123	95	105	111	97	116	112	117	123	150	170	163	181	189	163	201
12.9392	100	111	93	112	106	105	107	110	95	92	124	125	131	104	142	165	138	175	187	169	208
12.9559	105	111	108	104	122	131	110	116	95	101	105	100	126	146	142	168	167	168	167	194	193
12.9726	111	108	122	119	107	108	111	113	129	112	119	111	137	120	133	148	168	170	175	172	191
12.9893	105	103	103	110	110	95	97	84	103	119	114	106	112	132	140	135	189	171	156	170	164
13.0061	107	93	113	124	100	106	93	110	101	110	113	104	125	127	137	140	169	202	170	195	203
13.0228	94	97	116	105	103	97	114	114	123	132	133	124	142	123	145	164	182	189	196	202	214
13.0395	78	119	126	119	111	116	126	119	127	110	112	129	124	122	136	168	161	152	176	175	191
13.0562	114	87	126	99	106	123	107	116	131	130	130	124	139	113	150	152	167	172	181	195	163
13.0729	99	103	104	119	116	127	131	118	111	137	124	132	144	135	142	149	140	156	161	191	206
13.0896	101	108	111	114	129	107	130	130	112	129	108	113	100	140	162	139	176	169	178	165	182
13.1063	114	92	122	123	114	145	107	117	113	122	148	118	132	146	167	143	163	194	169	178	209
13.123	126	104	127	112	120	140	108	123	140	130	124	129	155	142	146	157	175	210	214	180	204
13.1397	100	120	133	130	140	111	125	119	129	132	119	133	145	145	156	181	222	169	189	208	220
13.1564	114	112	116	159	138	129	131	142	142	157	132	145	144	175	171	174	208	168	195	208	212
13.1732	97	135	117	131	123	135	140	154	155	142	168	140	146	152	161	190	193	190	229	199	255
13.1899	116	137	140	124	138	131	151	138	131	146	125	150	167	167	148	183	177	178	196	225	208
13.2066	113	132	148	154	129	144	174	142	165	150	133	138	156	157	200	203	210	225	216	212	201
13.2233	129	127	142	164	157	139	144	169	144	149	169	171	172	151	184	204	184	239	189	217	226
13.24	108	125	137	125	169	135	139	170	139	155	171	158	189	163	174	183	208	226	216	184	236
13.2567	135	130	152	127	152	145	168	177	130	154	172	155	177	165	176	208	235	187	207	170	191
13.2734	123	135	161	155	149	158	170	149	150	161	169	180	187	195	217	176	193	207	203	197	209
13.2902	137	144	164	140	165	165	195	204	184	150	184	197	184	208	232	197	176	185	190	202	165
13.3069	131	149	169	199	146	188	174	183	181	178	215	194	232	216	216	202	210	195	196	165	189
13.3236	136	161	165	178	177	167	206	197	167	232	161	229	207	200	244	225	212	177	199	181	208
13.3403	170	148	169	185	185	208	184	226	203	232	190	212	228	222	219	191	172	190	195	174	176
13.357	136	146	202	209	214	226	180	210	235	193	234	227	219	262	238	200	204	201	190	163	221
13.3737	157	146	206	216	223	231	215	227	244	241	281	277	265	239	245	203	231	226	175	162	178
13.3904	138	200	214	222	232	273	236	248	253	273	284	268	281	325	272	210	188	159	180	140	206
13.4071	190	190	221	294	257	261	252	259	268	273	270	298	319	296	246	214	191	163	162	163	177
13.4238	220	213	207	240	298	292	342	272	311	309	300	322	347	326	281	262	189	176	187	146	174
13.4405	195	247	258	259	322	302	324	324	361	337	371	413	371	361	324	244	193	170	181	174	146
13.4573	229	214	281	312	349	334	331	357	425	407	457	406	462	403	334	238	199	135	169	172	152
13.474	236	241	316	343	356	435	463	426	392	498	482	448	473	484	328	266	216	155	148	159	149
13.4907	299	318	338	367	435	421	448	503	441	539	521	505	542	527	343	241	219	182	163	164	162
13.5074	284	340	354	458	494	432	491	548	537	589	562	604	592	517	437	242	189	174	157	146	161
13.5241	337	377	387	529	508	511	601	578	593	690	638	661	691	588	447	239	207	151	161	148	146
13.5408	386	361	470	568	591	613	632	664	716	672	749	666	703	612	420	277	164	182	167	155	163
13.5575	426	473	521	633	715	662	642	727	732	717	822	755	757	664	514	261	197	168	140	151	184
13.5742	467	556	563	702	717	768	725	828	753	805	870	761	700	655	540	262	171	181	152	146	158
13.5909	520	600	644	748	770	786	779	857	864	822	778	813	662	595	541	265	201	168	132	148	145
13.6077	626	640	714	800	850	879	826	837	822	824	806	788	655	627	473	255	163	180	150	167	151
13.6244	652	684	745	851	832	887	834	858	800	783	792	764	676	634	511	272	214	177	131	150	139
13.6411	657	677	771	850	835	788	820	861	848	746	682	694	592	549	467	292	189	152	156	162	152
13.6578	714	704	824	820	822	788	775	791	775	697	645	595	540	476	478	280	208	181	163	161	146
13.6745	709	685	842	775	772	743	685	734	652	624	593	527	507	451	424	292	229	161	172	157	174
13.6912	644	664	830	745	728	642	663	649	599	539	485	473	433	347	353	306	228	162	172	152	167
13.7079	616	565	735	698	640	663	585	553	517	467	370	356	308	322	308	298	175	184	170	172	167
13.7246	497	547	698	589	571	502	459	463	403	390	353	336	284	255	226	286	185	184	178	169	195
13.7414	475	485	671	507	478	414	438	390	371	368	273	268	202	184	232	229	164	161	154	146	193
13.7581	381	375	608	434	390	381	331	354	334	253	229	233	208	181	181	225	169	201	183	162	193
13.7748	326	292	522	319	280	335	281	289	222	191	200	164	182	162	143	229	184	188	171	196	187
13.7915	280	279	402	259	264	267	188	195	219	201	168	203	158	157	151	189	189	184	158	191	199
13.8082	227	222	343	249	213	231	207	204	183	181	144	164	171	163	144	162	182	210	188	182	200
13.8249	221	201	270	204	184	177	167	171	148	140	140	146	139	112	150	139	177	178	203	214	217
13.8416	190	176	272	202	156	148	151	145	167	132	136	146	140	132	162	146	191	195	191	172	206
13.8583	154	138	221	159	129	161	165	169	155	148	142	132	131	138	124	142	184	190	196	199	204
13.875	143	142	184	157	161	152	125	162	132	161	125	129	129	151	127	156	232	191	175	181	196
13.8918	116	129	150	151	156	125	112	132	133	122	142	131	119	117	112	151	158	200	185	194	171
13.9085	145	138	152	127	138	158	163	126	113	122	136	133	97	107	119	161	200	193	184	196	158
13.9252	122	133	137	110	129	131	138	114	118	124	117	135	129	133	117	105	181	170	151	167	182
13.9419	112	106	133	133	117	113	135	130	125	127	120	139	112	131	132	151	163	157	152	140	129
13.9586	110	117	125	133	142	133	122	110	113	133	119	127	95	123	140	125	136	159	171	131	138
13.9753	118	129	130	133	127	106	135	127	123	130	124	120	126	103	111	129	158	122	150	167	125
13.992	127	126	129	144	116	123	113	140	117	124	110	143	114	120	120	130	142	130	138	167	148
14.0087	101	116	136	130	117	114	116	93	122	133	111	99	130	113	137	143	136	151	149	143	137
14.0254	98	93	138	114	103	131	90	123	119	130	120	94	104	139	110	136	146	137	144	131	125
14.0421	101	119	124	125	119	108	108	126	112	111	98	116	103	120	110	138	142	113	140	118	162
14.0589	95	117	125	106	120	126	124	107	100	129	110	116	113	137	123	126	99	146	135	120	144
14.0756	138	135	116	113	122	101	105	112	91	106	126	108	111	106	139	130	118	133	129	114	148
14.0923	107	105	136	101	100	108	104	97	114	111	103	90	94	100	142	137	107	143	136	135	127
14.109	92	117	103	129	140	107	97	132	120	118	98	111	110	119	125	130	132	130	136	142	136
14.1257	93	131	112	97	117	98	91	100	97	99	103	123	126	110	142	120	120	125	143	118	149
14.1424	123	94	112	112	127	137	111	112	97	82	130	125	101	110	120	118	126	112	156	125	133
14.1591	100	94	112	150	94	110	116	105	104	113	124	120	117	106	131	119	143	117	145	124	143
14.1758	107	87	117	112	108	130	84	112	111	87	94	105	120	135	139	116	106	133	125	143	130
14.1926	112	105	125	113	101	110	99	118	105	130	103	100	91	127	107	101	133	140	116	110	114
14.2093	105	117	122	124	122	92	119	105	105	112	117	138	105	119	112	119	116	127	118	125	119
14.226	82	106	120	120	118	110	118	123	97	104	93	104	117	122	143	110	106	126	136	130	105
14.2427	88	114	124	113	133	114	124	125	118	114	130	113	105	132	106	122	110	146	117	131	119
14.2594	113	107	103	113	131	132	111	111	118	91	113	105	93	114	135	127	122	122	145	113	110
14.2761	105	107	101	106	122	107	103	118	104	108	112	114	113	114	122	136	140	113	132	119	130
14.2928	86	104	132	108	87	120	116	106	107	124	117	111	108	133	111	107	132	143	132	131	131
14.3095	87	113	105	94	104	130	116	130	114	110	107	105	114	103	110	126	107	118	133	137	150
14.3262	97	94	119	110	85	112	98	106	116	106	112	95	95	107	108	129	111	123	163	119	113
14.343	85	100	98	107	103	98	106	101	116	116	119	114	93	116	80	112	126	132	117	144	122
14.3597	122	116	112	126	92	99	113	98	99	130	87	117	92	108	119	113	123	140	131	123	136
14.3764	110	114	122	110	116	104	104	99	119	123	117	101	101	116	107	106	127	117	110	117	137
14.3931	99	112	119	107	108	101	131	118	106	136	127	118	113	112	127	139	123	143	138	149	144
14.4098	107	90	103	110	116	111	127	119	111	100	119	98	114	99	122	122	145	144	122	149	139
14.4265	118	125	74	91	106	108	114	99	105	116	103	104	113	108	119	117	120	135	124	124	129
14.4432	86	108	111	114	122	117	143	100	97	92	110	95	101	113	114	119	106	119	145	150	125
14.4599	81	100	114	111	108	105	114	103	108	101	119	116	101	90	114	129	106	123	106	143	110
14.4766	101	90	108	98	111	105	122	105	106	111	108	103	110	112	124	113	154	122	112	110	120
14.4934	87	107	106	103	103	112	98	122	114	100	119	124	118	105	108	123	129	135	152	124	126
14.5101	105	103	113	122	117	104	97	124	88	114	106	111	113	118	113	112	150	116	148	137	139
14.5268	108	118	108	111	95	95	87	94	118	105	111	122	103	104	122	111	111	118	135	118	131
14.5435	111	82	105	107	91	93	99	108	116	113	118	104	111	118	112	132	110	129	126	120	133
14.5602	104	97	106	101	122	116	106	97	98	107	99	127	111	111	105	131	131	151	113	122	139
14.5769	95	103	103	97	117	95	110	116	111	90	110	124	88	132	103	112	129	131	113	126	122
14.5936	108	111	101	98	103	122	111	97	110	113	100	99	110	110	98	124	103	133	116	129	122
14.6103	123	95	137	104	118	100	108	107	94	101	111	112	110	107	113	127	93	122	101	133	114
14.6271	129	88	118	118	119	97	84	87	86	97	105	133	111	123	98	99	113	132	130	105	125
14.6438	110	116	95	114	110	130	112	110	84	92	120	110	116	94	87	120	103	131	139	107	118
14.6605	92	95	113	106	105	126	110	119	122	99	159	127	105	78	114	107	111	106	118	119	146
14.6772	94	116	110	110	101	90	99	117	110	87	113	114	107	104	130	116	124	114	116	118	107
14.6939	108	98	126	108	104	100	107	114	116	114	107	119	100	129	124	103	104	110	119	124	123
14.7106	126	106	113	120	107	107	120	116	103	99	97	122	91	126	122	88	138	119	127	126	124
14.7273	118	120	113	100	107	116	92	98	101	88	117	113	104	104	125	116	94	125	137	105	135
14.744	99	110	99	97	120	108	99	108	130	113	104	98	112	114	110	113	111	125	125	122	111
14.7607	95	107	117	123	119	93	118	112	122	120	103	100	103	125	106	129	100	150	136	129	110
14.7774	101	105	105	124	126	94	113	124	119	101	97	106	97	110	113	130	106	113	116	124	136
14.7942	94	98	117	113	108	125	106	106	112	131	130	120	122	111	106	110	111	142	142	149	136
14.8109	116	124	125	95	131	98	111	124	91	123	95	91	117	117	103	108	131	106	123	112	131
14.8276	101	107	130	91	124	118	97	113	110	117	106	94	114	93	114	113	137	118	97	133	137
14.8443	108	105	110	112	103	107	99	113	113	122	104	99	110	95	122	101	127	112	117	124	130
14.861	99	84	110	114	106	98	108	113	106	107	129	108	118	126	107	101	112	108	119	118	137
14.8777	117	104	90	103	108	101	108	118	107	112	99	98	105	105	110	94	131	122	127	84	125
14.8944	110	98	91	118	106	116	107	107	94	112	129	110	105	107	91	103	117	117	120	113	114
14.9111	107	107	114	97	112	118	125	117	117	130	107	112	108	92	101	114	105	122	104	150	120
14.9278	106	103	113	103	114	100	94	127	123	112	124	110	91	107	105	137	123	127	123	100	116
14.9446	99	92	123	100	94	91	136	122	106	87	93	99	84	110	103	104	119	106	105	103	113
14.9613	107	103	107	108	112	113	117	106	131	105	98	107	124	110	92	122	99	118	118	118	131
14.978	94	106	93	119	101	103	97	108	119	131	111	125	94	107	122	123	108	131	116	113	114
14.9947	93	92	90	100	129	118	106	98	137	111	116	107	113	95	120	104	132	122	114	94	107
15.0114	106	111	124	95	97	113	108	105	84	107	132	113	112	122	112	118	123	123	111	101	125
15.0281	101	93	119	104	129	124	107	101	106	114	135	101	116	97	98	98	131	122	108	113	119
15.0448	116	93	101	85	112	103	103	130	110	97	100	95	108	101	127	107	122	117	107	137	119
15.0615	114	98	119	77	119	101	105	94	90	106	114	97	112	117	118	108	110	116	119	111	99
15.0783	111	95	98	111	107	97	107	112	101	105	114	100	91	113	99	132	125	129	120	110	112
15.095	73	98	117	103	100	90	127	114	117	108	90	107	105	98	104	112	101	131	114	105	119
15.1117	100	97	111	98	103	118	125	103	107	108	104	111	103	133	125	97	117	111	125	114	126
15.1284	110	117	110	106	106	108	120	110	107	113	112	110	117	93	103	119	117	133	108	112	110
15.1451	90	111	126	98	108	99	90	119	108	98	125	118	114	107	108	112	118	116	108	118	100
15.1618	116	116	131	120	106	110	111	122	111	103	100	87	110	111	101	122	120	107	107	118	111
15.1785	119	116	108	112	116	106	108	132	86	114	114	98	88	114	111	125	124	95	107	131	123
15.1952	117	108	113	104	117	120	124	104	94	127	123	86	112	117	106	113	127	116	107	97	117
15.2119	107	98	136	94	97	107	113	122	87	114	127	99	112	108	92	126	101	120	140	127	130
15.2287	108	124	99	113	110	108	107	117	117	107	112	113	100	108	100	126	113	120	132	99	125
15.2454	110	79	122	93	104	97	100	110	99	106	104	101	104	112	127	110	106	122	107	117	126
15.2621	110	103	104	120	110	87	98	107	119	111	81	111	127	122	105	108	116	117	122	104	135
15.2788	103	91	111	107	119	108	93	95	125	112	126	98	99	94	103	120	118	113	135	140	125
15.2955	123	88	93	100	110	136	116	123	112	106	126	105	110	95	98	129	119	107	114	113	107
15.3122	123	98	114	116	123	125	116	105	112	120	101	97	97	108	104	116	118	130	111	125	101
15.3289	111	106	113	103	125	93	86	110	110	105	113	94	113	105	97	123	129	132	132	116	110
15.3456	111	100	130	119	107	129	113	123	124	104	111	87	114	108	129	94	132	130	119	140	112
15.3623	112	103	110	105	93	108	113	108	97	99	99	133	100	100	113	124	149	124	140	93	123
15.379	94	97	125	103	108	87	107	105	112	99	98	113	113	88	108	125	122	129	133	110	124
15.3958	77	99	113	103	108	117	101	82	95	122	104	97	98	87	97	122	113	137	113	118	125
15.4125	112	87	111	107	104	120	101	100	107	92	98	97	111	104	103	99	108	123	116	118	107
15.4292	93	105	126	104	95	105	94	125	107	98	107	82	105	95	112	110	112	104	103	107	103
15.4459	114	94	119	125	103	129	107	98	99	123	98	120	116	118	92	119	118	108	111	104	122
15.4626	108	106	95	111	124	112	118	108	123	126	126	104	87	112	119	108	110	129	101	140	95
15.4793	103	100	87	106	110	113	112	110	119	120	94	95	110	101	117	100	107	110	110	135	113
15.496	90	104	104	91	110	108	99	101	91	107	94	94	91	112	110	142	105	131	120	105	125
15.5127	100	120	127	119	129	111	106	111	94	99	114	112	114	112	105	91	136	131	105	112	123
15.5295	111	107	110	107	88	99	108	113	124	90	101	112	94	92	113	90	116	125	124	106	127
15.5462	97	106	143	110	118	90	100	114	108	93	136	116	88	138	105	99	106	138	101	98	129
15.5629	98	103	107	105	113	86	123	97	117	118	105	111	101	117	108	118	103	114	119	123	114
15.5796	95	93	104	105	104	100	101	118	99	100	97	112	104	110	99	104	113	113	130	117	117
15.5963	112	100	114	106	103	113	104	90	93	104	117	118	95	104	117	130	110	97	132	119	120
15.613	110	113	118	119	93	112	122	106	105	123	97	95	78	110	88	88	118	119	117	111	130
15.6297	100	95	100	104	98	93	95	112	105	90	120	85	112	111	86	119	103	110	120	112	93
15.6464	122	97	99	107	111	105	99	106	110	117	106	114	124	122	92	132	110	106	122	124	110
15.6631	114	111	113	118	87	126	98	110	117	117	103	107	114	107	135	131	111	123	125	106	142
15.6799	94	79	138	135	114	95	95	136	110	117	105	110	105	99	124	125	130	126	131	93	103
15.6966	88	108	133	94	107	116	116	110	116	101	95	100	113	106	122	114	107	127	118	101	105
15.7133	107	116	132	120	94	93	113	99	120	111	111	103	97	107	124	119	112	103	116	126	106
15.73	101	112	106	120	110	113	88	104	120	101	100	125	110	126	100	117	91	107	120	116	123
15.7467	99	108	131	113	106	116	104	124	94	123	110	111	111	114	113	125	105	131	106	111	117
15.7634	129	94	106	107	93	111	127	99	103	108	114	106	104	130	101	97	108	152	110	122	111
15.7801	100	97	135	100	114	113	95	106	113	91	116	144	103	107	114	117	119	107	107	98	117
15.7968	107	107	103	123	124	111	95	97	122	113	106	93	86	91	93	113	106	123	127	126	107
15.8135	111	118	108	125	110	122	101	101	114	110	111	87	110	117	92	101	97	106	125	117	139
15.8303	95	126	110	107	105	98	107	111	108	112	117	112	123	101	124	106	103	113	135	91	132
15.847	105	119	125	104	94	112	98	87	92	114	80	118	114	103	116	124	80	92	125	117	107
15.8637	98	120	105	104	110	113	93	104	100	74	132	105	104	111	104	129	103	110	120	117	131
15.8804	129	107	118	91	111	117	111	120	112	112	92	81	106	101	111	103	122	99	126	127	110
15.8971	99	108	119	110	106	110	93	112	123	87	127	113	104	101	103	111	123	97	117	110	92
15.9138	122	107	112	106	99	117	94	103	101	138	104	101	112	106	110	101	125	95	111	99	112
15.9305	99	91	117	106	123	106	113	119	116	111	95	91	103	122	103	73	119	104	118	136	118
15.9472	108	94	116	127	131	112	99	94	98	113	124	103	129	106	111	88	114	111	88	126	107
15.964	127	108	104	106	100	119	117	82	124	119	94	92	92	117	129	110	130	112	127	107	122
15.9807	110	104	111	110	119	126	110	119	114	106	105	112	112	94	80	114	88	94	114	90	140
15.9974	112	119	112	127	97	126	114	131	97	99	95	111	140	137	111	116	116	88	114	100	113
16.0141	120	113	88	90	123	107	106	122	95	129	88	116	104	116	116	111	110	113	118	110	116
16.0308	98	123	97	119	119	95	110	119	93	104	112	118	101	98	113	124	130	127	110	137	103
16.0475	126	92	112	110	100	124	111	108	113	106	122	114	92	113	106	122	110	95	111	107	106
16.0642	104	104	139	106	108	105	100	110	97	110	123	112	119	99	119	126	101	145	100	97	114
16.0809	97	81	103	93	107	93	111	118	86	111	110	101	92	125	104	97	97	104	135	129	126
16.0976	107	86	98	108	116	123	123	130	104	108	133	106	107	106	101	97	136	117	132	119	110
16.1144	104	100	129	131	113	125	113	124	81	75	106	114	129	101	118	112	127	127	135	113	129
16.1311	108	90	110	126	108	107	117	135	123	95	111	126	114	117	113	99	111	120	125	92	120
16.1478	127	98	119	94	95	103	105	90	90	107	117	100	120	105	118	136	120	112	125	100	101
16.1645	101	113	138	119	106	103	116	98	106	113	98	101	123	120	95	144	108	117	125	116	112
16.1812	111	91	107	99	114	111	93	104	118	113	117	110	100	99	112	118	94	130	95	110	112
16.1979	100	101	132	119	124	112	114	113	122	110	123	114	101	100	122	106	123	116	129	131	120
16.2146	100	100	94	116	133	112	111	100	111	108	94	114	110	100	108	108	116	114	126	101	130
16.2313	101	97	105	98	106	113	122	119	110	111	101	110	136	98	123	133	123	125	103	114	117
16.248	110	111	118	92	103	122	106	122	94	106	105	104	114	116	116	124	118	104	99	110	114
16.2647	116	127	124	104	114	129	117	97	99	119	105	139	105	124	125	108	118	111	104	111	127
16.2815	117	85	117	114	106	104	105	100	99	119	100	106	118	113	99	105	132	84	117	101	124
16.2982	112	110	94	97	104	116	108	125	118	90	94	108	95	97	122	125	99	125	110	125	116
16.3149	103	87	123	117	110	114	111	93	98	104	118	110	99	100	111	117	107	114	113	110	113
16.3316	108	118	114	108	114	103	110	138	124	108	93	95	116	114	119	124	106	129	132	114	99
16.3483	110	122	98	123	113	127	120	101	107	111	111	101	112	117	135	116	101	150	138	125	125
16.365	98	112	99	114	127	123	101	118	90	114	98	119	113	118	92	90	131	113	123	117	118
16.3817	100	110	101	106	94	108	130	103	100	104	105	123	120	124	117	127	123	110	126	127	108
16.3984	106	130	99	108	125	88	91	112	110	118	107	101	114	105	123	123	101	99	111	98	124
16.4152	125	92	117	124	95	112	90	95	104	118	116	90	114	103	130	113	119	140	113	93	103
16.4319	99	87	100	110	111	117	125	122	113	112	86	106	98	108	101	111	125	119	129	112	103
16.4486	124	123	103	103	120	111	104	108	105	101	105	114	104	118	112	120	94	113	136	100	120
16.4653	116	117	116	111	108	105	118	100	117	122	104	124	114	112	106	122	98	126	137	112	122
16.482	101	124	123	108	108	107	112	94	118	124	106	112	122	122	116	119	114	135	136	111	119
16.4987	106	106	113	108	103	122	120	119	112	110	110	118	104	122	112	132	106	130	118	126	142
16.5154	126	125	108	118	101	84	108	88	131	103	111	117	107	129	120	106	135	130	117	117	122
16.5321	101	113	118	144	118	118	125	112	107	118	122	93	100	122	101	94	122	127	122	123	110
16.5488	112	114	126	108	107	124	125	120	118	110	119	100	122	97	114	100	99	111	124	116	98
16.5656	93	97	114	139	110	86	117	132	120	111	138	82	113	116	122	111	108	108	114	110	138
16.5823	104	106	94	123	104	129	113	127	114	129	82	99	93	100	125	106	126	118	110	101	125
16.599	111	85	103	99	111	142	123	129	113	133	99	108	106	107	92	118	133	106	119	118	126
16.6157	101	117	90	114	104	123	97	104	100	122	100	112	101	114	118	123	110	124	111	132	117
16.6324	108	113	114	100	126	113	107	119	110	103	127	131	110	113	107	111	130	116	111	129	139
16.6491	105	100	113	114	114	112	117	119	92	95	130	125	100	88	120	133	100	124	111	114	127
16.6658	106	113	122	133	117	99	101	131	113	105	111	106	118	107	116	136	110	112	110	119	137
16.6825	116	94	125	103	103	110	91	107	104	104	126	116	122	110	120	111	106	104	110	122	126
16.6992	110	87	119	133	107	101	120	129	125	98	122	114	131	108	95	105	124	119	124	135	105
16.716	116	125	132	111	125	108	119	114	124	107	127	119	99	130	112	126	95	124	101	112	99
16.7327	105	98	85	120	110	100	97	120	117	107	98	113	97	114	95	117	104	123	92	125	111
16.7494	116	103	105	117	120	105	108	112	112	112	119	100	118	116	113	107	124	125	113	114	106
16.7661	103	93	113	119	112	118	103	110	104	130	126	112	117	113	127	140	107	129	110	125	131
16.7828	86	120	119	127	118	107	100	118	123	107	156	124	132	125	138	130	110	111	131	123	117
16.7995	88	103	126	123	110	103	95	108	103	132	124	108	114	133	122	112	125	106	129	130	122
16.8162	131	93	104	124	131	117	104	125	125	126	91	108	97	112	114	108	127	135	131	130	119
16.8329	107	125	95	113	107	129	123	92	92	123	117	110	114	111	123	125	117	119	126	140	123
16.8497	107	123	97	131	116	86	111	129	101	148	106	104	129	120	118	126	118	119	119	124	135
16.8664	113	112	118	101	90	119	108	112	113	120	116	101	118	106	110	112	113	124	100	146	131
16.8831	108	107	116	133	100	110	119	119	124	108	104	108	119	120	107	124	116	114	145	122	130
16.8998	93	107	112	112	97	107	95	117	106	100	105	123	129	118	120	99	113	123	127	144	142
16.9165	125	95	127	122	98	125	116	131	100	99	101	123	117	133	110	123	129	112	116	123	144
16.9332	127	101	118	98	90	129	122	122	97	100	125	130	139	124	107	105	126	116	123	111	107
16.9499	118	99	106	108	110	108	137	123	119	131	120	111	131	95	117	144	126	122	119	130	127
16.9666	129	101	104	82	120	106	129	126	124	117	120	111	113	127	113	122	117	120	131	124	98
16.9833	116	112	108	98	125	113	116	124	106	118	113	108	104	114	92	126	112	118	114	112	119
17.0001	137	110	125	132	114	139	87	113	93	127	99	124	114	131	124	138	145	118	127	113	110
17.0168	129	100	127	94	120	114	122	101	137	124	104	126	114	135	129	104	129	114	129	126	126
17.0335	97	101	125	120	111	104	111	120	132	114	125	106	114	111	108	118	137	123	139	127	111
17.0502	127	139	110	112	135	108	118	122	106	113	103	118	124	116	124	125	105	111	95	122	113
17.0669	116	114	112	104	127	125	101	129	106	112	120	116	98	111	104	101	117	99	132	108	120
17.0836	105	110	112	94	98	107	106	113	107	112	108	154	107	119	126	106	116	126	123	103	127
17.1003	97	100	107	127	113	139	98	110	131	140	125	132	129	117	120	112	125	140	106	127	126
17.117	106	110	138	92	122	103	118	114	127	106	105	122	97	126	123	118	129	114	126	118	129
17.1337	114	92	112	105	114	131	111	114	125	122	111	119	97	110	113	120	114	126	120	106	139
17.1504	108	111	103	95	113	101	100	112	122	110	124	95	112	88	106	91	104	124	126	120	132
17.1672	117	140	110	123	97	112	120	114	116	133	100	118	120	114	122	107	137	132	110	114	122
17.1839	123	119	129	100	112	104	133	132	132	107	125	119	127	118	103	131	105	122	114	104	127
17.2006	117	118	118	114	130	103	124	107	119	103	101	114	100	104	122	112	110	120	142	112	137
17.2173	116	114	119	113	124	127	107	124	108	123	123	107	107	118	98	126	94	126	105	136	127
17.234	110	123	149	119	132	127	110	101	113	97	112	119	130	127	120	146	112	116	113	111	108
17.2507	110	112	111	125	111	127	123	111	95	122	122	110	136	104	103	138	124	117	105	112	117
17.2674	92	87	112	103	137	126	110	104	107	103	104	106	127	111	97	118	120	125	105	130	124
17.2841	104	125	117	101	126	123	104	132	111	106	119	131	118	114	125	103	137	132	111	118	113
17.3009	114	99	114	120	133	117	119	114	117	113	114	129	116	125	112	131	129	116	119	112	129
17.3176	101	91	111	110	110	119	106	107	100	123	140	112	101	119	112	110	118	129	101	110	100
17.3343	126	112	122	103	106	110	127	125	103	117	118	138	105	113	114	125	103	130	126	98	124
17.351	120	110	131	105	137	112	136	100	117	119	132	112	98	100	127	110	106	125	125	113	130
17.3677	106	91	116	119	127	125	119	106	122	118	123	116	130	125	122	124	118	105	146	145	112
17.3844	122	95	95	122	100	125	111	118	116	118	112	137	108	126	104	111	117	110	117	127	127
17.4011	100	103	122	126	108	112	116	124	111	129	135	137	113	133	123	103	123	110	103	126	118
17.4178	122	106	132	114	118	111	107	124	107	123	118	103	112	135	107	116	119	105	138	129	122
17.4345	108	113	129	116	132	108	149	113	100	126	132	111	127	123	111	129	139	103	110	119	113
17.4513	107	90	112	119	136	118	116	125	120	94	110	111	110	122	118	120	104	107	112	114	125
17.468	113	114	117	100	108	95	100	129	107	118	105	91	127	98	136	149	123	117	108	111	132
17.4847	126	91	116	118	105	105	123	143	114	148	133	97	107	95	108	116	104	127	123	124	113
17.5014	139	113	117	119	103	103	100	137	110	144	126	112	127	118	112	108	99	117	131	105	122
17.5181	123	123	125	114	118	113	104	123	120	122	104	113	112	120	126	114	129	129	125	113	108
17.5348	118	122	112	125	148	110	125	124	111	111	111	116	107	129	111	123	114	111	91	133	116
17.5515	118	118	118	129	132	97	116	123	119	123	106	108	104	123	93	113	120	104	105	129	136
17.5682	111	91	136	104	112	112	106	106	135	133	113	143	120	110	113	119	110	123	106	137	101
17.5849	122	101	124	123	146	127	132	112	98	161	122	108	129	113	110	126	112	111	107	129	113
17.6016	126	107	118	119	98	116	123	130	106	110	103	108	117	149	104	129	101	120	110	124	124
17.6184	118	105	107	125	118	127	120	117	131	104	98	114	99	124	103	140	118	113	124	136	113
17.6351	99	114	122	111	135	114	104	118	123	117	111	91	132	110	107	119	137	93	118	110	119
17.6518	107	113	143	129	118	117	129	120	117	123	129	120	130	112	111	154	123	137	107	133	140
17.6685	123	108	127	117	125	117	119	119	122	133	133	122	125	117	126	117	123	107	129	103	135
17.6852	108	108	116	142	124	95	131	111	123	88	140	122	122	111	119	120	123	118	140	140	106
17.7019	103	124	131	119	107	105	99	99	108	114	129	117	114	122	136	99	120	140	111	129	114
17.7186	105	97	127	140	124	133	125	119	118	118	119	107	110	139	114	113	133	119	133	114	127
17.7353	101	97	98	118	124	131	113	123	126	114	139	113	131	108	106	131	103	137	123	118	132
17.7521	119	118	106	122	113	120	111	132	117	116	122	117	124	114	105	110	122	129	130	98	127
17.7688	127	116	116	136	123	124	127	138	112	116	108	112	124	133	116	114	139	103	114	140	120
17.7855	144	110	107	104	130	112	117	122	133	106	126	112	117	135	126	127	127	95	138	124	88
17.8022	119	117	123	116	124	131	142	95	116	112	117	123	127	127	118	113	125	127	120	103	105
17.8189	110	86	116	132	149	101	129	132	105	132	111	101	117	131	127	103	117	146	131	122	120
17.8356	131	104	122	117	127	129	123	110	123	127	123	118	117	113	108	135	125	120	136	105	133
17.8523	123	87	132	113	145	112	118	99	101	122	131	127	126	120	106	119	140	105	122	132	107
17.869	105	120	112	113	124	124	116	107	127	112	140	142	112	124	85	125	133	112	120	88	104
17.8857	125	129	95	114	118	132	101	100	118	136	117	105	108	110	119	119	119	106	130	122	106
17.9025	113	119	132	125	100	123	127	148	92	122	119	123	130	104	117	99	127	111	130	120	117
17.9192	104	113	114	116	125	119	132	135	117	119	142	106	99	123	124	138	91	112	94	130	148
17.9359	88	107	116	117	107	118	126	136	119	119	107	117	98	129	118	133	113	132	123	119	120
17.9526	110	142	120	129	100	112	135	111	125	119	125	120	142	133	123	129	129	110	123	120	108
17.9693	122	112	103	118	130	152	142	152	113	131	136	122	124	137	91	118	112	126	123	136	126
17.986	107	118	108	124	99	135	105	120	95	130	118	125	107	112	119	123	119	112	127	136	132
18.0027	130	108	95	129	124	123	113	105	112	132	136	127	110	107	120	135	142	124	135	123	129
18.0194	118	111	138	122	105	107	118	97	113	124	136	138	122	122	105	123	122	139	126	108	119
18.0361	124	127	131	124	117	112	131	119	119	106	123	117	125	117	123	104	113	111	119	118	112
18.0529	101	104	131	124	117	104	120	118	123	118	135	116	126	107	116	127	117	127	123	111	133
18.0696	123	119	123	133	111	126	138	118	119	124	126	139	106	98	103	126	123	112	116	126	111
18.0863	119	112	124	111	135	111	125	107	120	142	110	136	112	124	117	118	131	130	113	151	107
18.103	124	123	123	142	111	130	129	126	122	112	112	135	120	124	140	119	127	112	131	113	140
18.1197	104	108	119	110	111	129	132	133	118	119	114	114	112	127	130	130	111	143	130	119	117
18.1364	110	129	112	111	132	111	108	120	108	111	110	132	113	87	122	105	118	156	125	125	131
18.1531	112	106	112	114	114	103	124	125	116	167	125	113	120	112	106	112	123	142	120	99	136
18.1698	118	118	111	138	112	105	104	99	119	122	123	133	124	131	122	113	111	112	132	119	125
18.1866	114	106	148	136	117	114	126	114	118	148	142	116	103	113	132	111	120	118	123	117	116
18.2033	127	112	125	114	118	120	130	123	126	117	120	108	107	114	124	125	139	136	135	133	138
18.22	124	124	133	125	131	129	112	108	126	150	112	140	138	93	114	131	130	126	124	110	135
18.2367	120	126	127	117	118	130	108	131	122	108	151	129	113	116	124	104	149	116	129	110	123
18.2534	129	138	137	119	117	113	161	108	110	112	117	107	111	105	107	124	132	138	111	125	136
18.2701	124	119	137	139	105	130	118	130	125	119	129	123	119	105	150	124	114	123	114	111	137
18.2868	127	122	140	123	108	104	130	135	118	124	124	117	124	143	126	114	137	112	116	132	139
18.3035	138	108	117	103	101	132	120	120	117	123	131	126	122	117	133	136	125	97	125	116	137
18.3202	137	104	125	127	123	112	112	101	100	145	114	148	117	126	125	114	143	125	137	156	133
18.337	127	114	132	151	127	126	130	135	131	119	127	123	150	125	142	130	143	133	125	123	110
18.3537	104	142	138	130	111	125	136	114	142	137	136	117	125	136	138	117	126	112	114	136	123
18.3704	117	99	133	137	114	138	124	145	131	129	114	123	120	117	122	123	131	131	111	143	114
18.3871	103	152	138	119	136	125	111	106	120	122	137	111	110	145	112	143	137	136	111	119	120
18.4038	126	126	113	119	127	138	143	127	107	136	114	122	123	140	154	130	113	146	124	124	112
18.4205	117	106	142	131	123	129	126	124	94	140	131	116	132	122	119	107	126	124	129	119	136
18.4372	126	118	139	105	123	144	152	132	106	125	129	108	114	144	135	123	143	144	127	132	133
18.4539	132	86	131	137	116	133	139	114	114	117	126	136	93	127	137	125	135	137	120	124	133
18.4706	119	112	138	122	118	131	111	137	114	126	127	113	103	123	106	113	126	144	133	131	118
18.4873	132	143	116	124	124	130	118	135	114	116	126	105	120	130	118	123	104	127	124	112	131
18.5041	135	119	139	107	140	123	123	114	133	123	152	140	120	126	123	129	130	136	127	135	126
18.5208	143	117	146	101	127	156	130	131	126	126	122	131	131	119	149	111	131	139	127	119	111
18.5375	120	105	123	142	131	119	135	113	129	130	125	111	120	148	124	119	118	144	107	145	119
18.5542	119	107	130	127	143	129	117	104	122	127	123	122	137	104	95	111	117	118	131	120	139
18.5709	129	133	126	135	101	112	123	129	142	124	125	133	123	136	117	126	132	125	124	120	136
18.5876	110	140	129	126	111	127	126	120	145	143	116	123	126	142	129	125	108	129	125	135	126
18.6043	127	122	113	120	116	130	125	137	119	131	131	148	148	139	129	136	119	104	132	117	107
18.621	122	125	118	106	123	129	116	127	120	119	129	135	129	114	118	116	108	130	133	156	143
18.6378	110	124	118	113	110	116	111	122	123	133	148	152	138	120	120	161	106	139	122	119	138
18.6545	132	129	118	118	133	111	135	137	133	139	119	133	118	127	137	119	150	136	123	126	133
18.6712	105	116	123	104	139	132	152	133	105	138	126	139	131	123	131	86	132	112	112	137	105
18.6879	106	105	162	142	119	135	158	101	135	126	112	119	131	129	143	129	126	129	119	129	136
18.7046	123	117	143	130	114	137	131	117	119	150	161	146	125	126	122	137	142	114	123	155	136
18.7213	120	114	129	130	112	149	127	142	129	143	139	152	110	119	129	108	138	122	130	133	117
18.738	131	127	120	130	136	144	126	123	133	132	149	132	126	137	110	113	139	158	117	119	131
18.7547	111	116	119	131	112	114	123	152	116	117	137	124	127	126	162	118	127	139	151	104	137
18.7714	137	110	142	127	133	116	149	132	127	129	108	122	142	99	119	130	131	135	139	117	145
18.7882	130	122	152	123	163	123	124	132	118	125	130	140	132	130	135	136	100	139	127	129	139
18.8049	149	116	110	113	133	148	140	142	120	99	137	140	132	138	126	122	133	124	105	133	127
18.8216	125	112	131	150	148	118	146	149	105	131	122	140	112	123	142	152	143	130	135	129	137
18.8383	114	112	120	127	143	104	149	118	133	129	125	132	132	132	135	126	146	117	112	132	143
18.855	125	114	123	122	113	127	152	149	124	112	133	139	136	143	133	150	108	120	130	107	113
18.8717	146	113	112	135	124	113	133	130	112	131	143	116	120	126	143	125	120	118	150	120	107
18.8884	130	133	135	136	157	124	130	124	150	124	140	118	127	154	127	143	125	106	148	123	119
18.9051	114	124	148	140	146	171	130	135	129	117	124	131	138	148	118	143	122	112	140	116	120
18.9218	124	135	120	130	108	137	137	145	139	123	148	132	150	139	156	127	117	126	138	133	105
18.9385	111	148	142	130	125	118	145	123	129	135	127	127	139	123	155	107	143	126	144	146	117
18.9553	117	123	164	142	112	110	119	143	130	113	125	168	108	130	131	118	149	139	137	135	136
18.972	120	124	148	130	119	130	146	129	133	144	122	131	129	159	130	124	116	116	136	148	113
18.9887	145	149	129	136	97	137	143	129	130	130	127	130	137	137	130	139	130	126	136	117	139
19.0054	137	143	151	136	138	133	152	132	107	123	130	146	132	138	127	155	139	119	132	132	143
19.0221	131	132	125	143	133	127	120	116	138	114	155	118	110	136	132	151	143	120	140	114	119
19.0388	119	120	150	119	120	130	139	133	100	124	120	158	140	130	125	145	139	138	124	148	125
19.0555	117	150	132	143	131	135	116	133	139	127	162	139	107	145	140	113	120	146	129	114	132
19.0722	113	163	148	137	137	143	137	136	143	137	135	129	135	137	111	131	142	149	154	151	138
19.089	144	127	133	149	137	136	138	116	124	135	131	155	154	126	148	126	149	152	112	137	127
19.1057	124	165	124	125	162	136	117	137	136	142	151	120	129	139	152	125	150	127	127	124	125
19.1224	146	125	130	117	133	144	148	138	144	138	123	136	140	161	145	126	143	119	131	118	139
19.1391	137	131	152	130	159	120	129	117	135	154	146	142	132	127	125	146	137	112	130	118	139
19.1558	130	103	137	133	129	143	131	135	146	149	151	158	144	125	132	133	139	127	139	139	133
19.1725	154	133	118	132	148	159	133	142	135	140	167	138	148	156	144	144	130	145	133	149	132
19.1892	145	152	117	167	137	143	148	142	181	161	132	152	176	144	157	155	139	131	139	155	99
19.2059	125	137	145	150	136	158	140	136	158	155	142	152	170	154	138	165	135	132	106	138	149
19.2227	148	148	146	145	152	123	145	145	150	170	167	140	162	182	150	137	154	114	135	145	118
19.2394	127	117	136	138	157	158	144	159	152	183	162	174	161	185	175	169	136	136	151	113	137
19.2561	152	135	142	159	197	152	175	132	156	168	201	171	183	167	130	125	118	151	130	154	135
19.2728	159	144	144	190	168	180	171	165	172	184	178	183	188	170	162	139	123	132	113	139	112
19.2895	140	146	151	176	145	193	165	195	164	176	172	181	210	213	150	155	156	146	136	126	116
19.3062	138	137	155	164	158	189	171	196	167	172	190	188	206	183	156	157	144	132	139	140	119
19.3229	154	144	176	188	172	197	178	188	208	196	200	209	207	201	187	143	136	146	116	132	142
19.3396	132	164	169	182	204	209	226	165	204	222	231	241	203	216	193	165	122	139	154	142	126
19.3563	168	177	167	174	225	172	193	220	196	246	219	212	229	204	163	149	150	151	132	137	146
19.373	196	191	188	210	217	220	223	219	203	204	249	244	235	232	193	167	123	135	111	140	132
19.3898	194	196	203	220	235	199	240	261	252	239	239	231	241	240	229	169	133	129	133	130	151
19.4065	191	202	217	272	251	226	262	251	254	265	248	245	246	190	203	172	142	143	131	152	124
19.4232	221	225	213	257	245	261	236	257	246	280	227	242	210	210	207	164	150	132	164	154	136
19.4399	225	187	233	234	235	245	260	290	257	259	240	223	200	214	185	145	126	125	177	126	126
19.4566	212	244	276	270	239	268	241	246	253	246	234	249	191	210	145	148	145	130	120	113	138
19.4733	233	208	277	273	268	266	285	239	259	238	228	227	236	182	194	143	148	142	138	131	163
19.49	227	212	255	258	274	281	270	220	241	188	204	222	187	159	210	156	156	129	124	119	143
19.5067	240	225	246	271	266	221	236	232	252	225	191	189	190	152	161	180	148	145	132	130	138
19.5235	228	219	259	225	223	255	217	234	222	188	203	187	157	131	168	155	139	146	148	138	145
19.5402	225	216	239	238	225	233	214	207	213	183	199	157	142	164	157	133	133	143	140	142	131
19.5569	204	219	235	209	222	208	203	204	206	178	162	163	139	154	159	172	149	127	97	139	132
19.5736	193	206	244	196	194	175	154	185	152	165	167	136	144	149	144	176	124	136	145	144	124
19.5903	176	158	197	202	184	165	171	164	148	183	156	144	132	146	140	172	162	144	139	133	154
19.607	183	200	197	191	167	199	163	168	161	145	143	159	135	143	144	180	140	142	122	144	124
19.6237	154	163	164	174	140	137	150	163	180	159	137	132	127	143	150	170	155	154	146	146	159
19.6404	158	164	195	169	180	143	163	174	146	145	135	130	119	154	139	146	136	130	146	119	133
19.6571	162	162	159	152	156	152	155	155	137	149	143	114	123	139	137	140	145	155	135	162	137
19.6739	157	149	185	150	157	150	131	154	144	139	145	129	133	146	157	142	170	158	174	152	150
19.6906	129	125	161	158	136	156	140	110	126	125	124	146	130	105	148	146	132	152	140	157	138
19.7073	130	122	154	150	154	132	145	167	145	138	162	156	144	144	119	176	150	148	172	158	136
19.724	127	131	137	162	132	148	165	151	127	137	132	133	137	129	171	144	149	168	138	149	168
19.7407	149	123	138	164	139	133	157	140	139	152	140	108	130	130	137	131	146	206	162	144	171
19.7574	138	140	127	146	156	145	113	175	129	157	122	142	136	145	131	143	157	154	169	169	177
19.7741	135	113	151	137	151	146	168	133	131	142	135	144	146	137	139	123	172	175	163	151	148
19.7908	137	149	144	139	135	133	135	132	143	130	127	155	140	122	131	159	143	177	148	138	182
19.8075	137	145	129	125	137	145	142	154	144	125	137	158	119	156	125	131	169	148	132	157	152
19.8242	136	156	142	146	144	139	151	150	120	127	136	150	116	114	157	138	136	156	171	163	157
19.841	122	146	122	142	151	155	122	142	131	135	137	150	139	137	159	156	142	156	113	152	138
19.8577	135	149	158	120	137	136	140	127	148	130	150	139	143	144	151	144	161	125	148	146	124
19.8744	111	170	126	123	138	126	143	131	113	135	146	132	145	124	138	124	155	163	178	127	163
19.8911	131	126	150	155	146	146	129	136	139	113	118	135	133	150	148	127	123	152	146	131	158
19.9078	143	132	117	144	136	137	117	135	152	129	146	126	152	148	135	151	155	142	148	135	114
19.9245	136	150	120	151	140	126	152	146	145	130	140	135	148	131	132	124	146	117	155	112	133
19.9412	127	146	127	168	132	130	126	136	116	149	127	124	139	126	139	125	138	142	158	156	148
19.9579	151	131	137	143	140	149	113	136	142	137	146	145	138	150	124	138	140	138	139	125	120
19.9747	124	136	151	138	148	126	143	138	142	126	155	151	144	131	149	154	154	146	143	154	140
19.9914	136	119	164	137	130	120	126	144	132	132	175	142	133	150	146	149	159	129	149	158	140
20.0081	114	138	144	138	127	148	143	127	139	140	119	138	138	135	133	113	154	112	130	114	143
20.0248	125	149	125	144	145	127	143	145	131	99	142	101	138	135	137	117	146	146	158	130	159
20.0415	137	135	135	138	148	132	135	144	124	136	148	125	138	127	152	149	145	152	138	152	139
20.0582	131	151	145	140	129	145	142	152	168	142	138	127	152	136	124	144	138	138	150	117	140
20.0749	145	123	148	142	140	143	143	123	129	146	119	158	132	132	122	120	140	136	151	127	113
20.0916	145	143	154	165	143	124	132	151	169	138	104	136	133	130	131	118	140	151	117	159	143
20.1083	137	144	124	156	148	125	138	136	127	136	144	124	152	151	139	155	143	151	143	126	151
20.1251	145	143	149	122	135	137	142	131	149	136	140	155	151	142	125	127	135	169	142	161	133
20.1418	168	133	130	111	137	132	152	132	133	154	108	133	162	125	139	131	117	157	146	137	163
20.1585	136	144	130	133	162	157	136	120	154	130	133	114	132	140	126	120	118	163	117	149	136
20.1752	138	152	123	143	139	116	137	130	140	114	142	140	152	138	130	146	126	132	176	149	149
20.1919	131	154	149	129	152	157	144	122	135	145	151	143	129	132	145	150	158	120	155	140	127
20.2086	136	168	156	142	133	140	136	138	142	169	158	148	131	126	144	137	168	139	149	148	129
20.2253	138	140	149	163	133	124	132	156	138	131	130	155	143	158	118	127	119	146	150	122	142
20.242	132	148	148	135	138	137	145	146	148	139	155	151	156	132	143	122	149	149	159	145	129
20.2587	145	124	142	126	117	132	148	145	132	139	132	117	148	103	163	152	164	148	136	131	157
20.2755	135	148	137	132	122	146	148	145	146	148	140	138	133	148	146	122	145	145	143	142	127
20.2922	154	154	152	152	157	144	146	142	150	145	167	131	144	151	127	151	143	158	148	127	151
20.3089	162	131	127	122	127	150	143	156	151	143	154	136	135	140	131	140	150	131	158	137	129
20.3256	137	149	144	137	152	137	142	170	146	161	129	140	138	145	148	138	122	144	135	135	159
20.3423	139	140	132	132	143	148	127	148	150	143	144	132	120	155	138	145	127	151	138	149	161
20.359	149	145	159	112	136	143	130	117	132	144	143	123	127	164	144	126	137	149	139	133	170
20.3757	145	140	146	133	139	135	135	137	135	143	155	149	116	158	146	137	151	143	149	158	131
20.3924	135	143	119	129	139	144	171	137	158	159	140	130	140	133	155	146	148	119	143	155	135
20.4092	137	149	136	148	131	143	161	122	145	139	161	137	152	130	167	157	162	145	149	133	163
20.4259	138	145	149	138	137	142	126	164	152	151	151	133	152	142	136	105	148	158	151	124	155
20.4426	123	140	143	158	156	151	114	132	125	131	144	139	157	148	139	154	150	133	154	123	159
20.4593	123	116	139	149	140	140	137	149	144	161	137	131	119	142	140	138	144	137	142	126	151
20.476	130	129	132	146	151	145	144	150	137	133	154	157	139	149	152	143	138	157	138	150	149
20.4927	127	144	158	138	151	143	129	129	149	148	139	139	140	143	148	152	145	140	167	138	159
20.5094	144	132	119	140	119	123	155	161	122	148	125	133	127	136	149	138	142	144	140	161	138
20.5261	145	138	133	136	140	146	139	137	151	145	149	139	136	145	155	123	162	146	167	156	152
20.5428	139	156	133	140	148	130	155	133	152	158	137	129	131	146	126	156	123	114	136	130	152
20.5596	136	138	150	152	132	139	154	152	161	135	135	138	140	142	142	143	155	151	144	137	155
20.5763	151	137	126	137	183	135	146	145	126	131	149	139	150	170	130	136	131	122	136	143	154
20.593	139	149	138	133	143	155	124	137	131	168	133	129	157	144	140	150	157	162	145	133	123
20.6097	142	144	133	133	149	124	116	146	144	136	155	130	155	132	129	142	131	142	158	190	136
20.6264	158	125	146	142	111	148	174	138	149	130	142	142	140	159	144	154	168	139	148	164	136
20.6431	132	164	118	132	138	157	133	131	145	145	151	124	127	156	127	151	149	131	135	124	142
20.6598	162	151	132	154	151	151	146	126	149	130	131	146	159	174	117	155	142	143	119	150	159
20.6765	137	152	167	159	135	156	154	145	149	148	130	131	132	159	120	149	120	148	151	158	148
20.6932	130	148	144	106	150	162	137	167	150	126	144	130	122	145	163	144	124	163	131	161	152
20.7099	118	154	140	172	144	133	142	137	136	158	150	145	152	161	144	132	154	142	123	143	150
20.7267	157	140	154	130	131	136	140	164	140	148	149	148	133	144	152	154	135	154	146	131	149
20.7434	158	124	125	162	133	138	155	127	146	139	143	150	150	138	148	145	130	151	139	161	138
20.7601	140	159	149	171	124	126	180	149	138	149	161	163	167	136	142	157	151	146	126	123	123
20.7768	131	131	137	140	145	127	142	135	145	150	146	131	138	155	133	152	144	152	137	149	143
20.7935	148	148	130	146	163	133	137	140	133	150	135	157	144	155	139	149	137	151	167	155	133
20.8102	149	156	143	140	143	130	144	130	145	142	150	143	149	130	133	125	144	163	136	140	135
20.8269	127	130	149	142	154	139	148	143	122	144	129	136	140	149	136	143	158	158	142	149	137
20.8436	145	127	137	139	136	142	136	133	133	163	131	137	145	150	146	137	144	146	161	144	159
20.8604	148	154	126	152	137	151	136	140	139	131	130	159	138	171	146	149	127	152	146	155	131
20.8771	150	155	149	137	144	132	135	155	133	135	130	144	143	140	144	145	151	148	151	142	157
20.8938	142	162	159	112	170	123	119	136	125	130	171	161	144	136	158	140	136	149	143	142	159
20.9105	137	149	125	138	156	139	138	155	154	157	151	154	126	149	145	138	164	164	149	155	144
20.9272	122	135	138	136	132	130	150	142	162	133	159	140	126	146	136	126	151	158	150	167	143
20.9439	138	135	127	131	152	154	151	136	154	130	149	158	137	131	137	144	161	143	123	171	146
20.9606	152	126	165	151	152	136	143	151	155	131	148	148	120	151	139	172	130	165	144	122	130
20.9773	152	149	170	144	132	136	152	131	139	157	132	145	129	158	127	159	163	144	138	154	149
20.994	155	136	129	171	126	176	154	167	148	172	146	148	142	171	140	151	157	169	154	150	156
21.0108	137	158	143	143	148	133	140	155	159	142	139	127	138	157	164	156	137	146	156	117	156
21.0275	138	150	137	144	131	144	136	146	164	145	149	165	133	145	138	143	136	152	138	148	162
21.0442	146	145	126	143	159	145	164	150	167	130	172	135	140	146	137	146	136	155	167	151	120
21.0609	138	137	140	161	149	135	127	138	140	154	150	137	150	151	133	143	126	129	154	156	146
21.0776	131	174	140	175	151	164	126	174	152	140	151	156	154	140	137	139	145	150	126	143	135
21.0943	146	137	158	165	140	149	146	137	149	149	143	155	174	143	155	135	158	149	140	150	154
21.111	131	164	149	169	156	149	133	158	149	151	162	146	148	125	154	176	146	159	127	152	142
21.1277	149	174	140	144	114	151	161	146	152	150	131	146	150	120	151	140	124	133	135	161	161
21.1444	136	164	157	131	151	168	146	159	136	142	136	167	150	146	123	133	143	145	142	142	143
21.1611	142	146	156	167	124	168	140	124	154	165	140	183	114	144	146	144	157	136	154	136	158
21.1779	151	152	150	158	149	143	155	155	143	164	155	137	168	131	138	136	150	133	165	143	165
21.1946	182	145	150	164	130	164	127	125	133	151	140	159	146	163	157	137	162	163	139	148	175
21.2113	172	133	132	137	161	155	137	127	154	133	168	143	144	161	142	168	137	124	152	142	148
21.228	122	139	144	151	148	183	150	129	140	149	150	145	159	137	162	133	150	161	152	159	159
21.2447	144	163	151	176	149	143	146	144	145	139	143	143	163	156	159	142	105	148	143	138	152
21.2614	167	151	159	132	151	146	142	142	120	123	159	170	118	140	152	138	139	136	170	149	151
21.2781	151	129	180	129	143	142	130	148	127	162	142	135	118	129	143	135	132	171	154	140	135
21.2948	131	155	159	143	149	137	156	159	151	152	175	168	136	154	140	152	139	126	164	148	149
21.3116	152	148	157	144	135	138	139	137	154	142	133	138	149	146	131	144	143	150	145	148	150
21.3283	184	136	151	159	135	139	155	151	168	174	142	139	163	154	145	155	163	125	159	138	167
21.345	162	144	149	137	145	142	140	144	163	152	144	137	154	138	143	155	138	157	165	152	164
21.3617	156	152	135	126	162	146	158	178	155	152	135	145	159	159	151	148	151	170	163	138	149
21.3784	120	172	158	168	137	152	117	124	144	140	172	140	155	136	155	145	132	148	157	150	149
21.3951	159	142	127	162	142	139	144	137	123	142	131	151	133	158	152	164	152	158	130	124	158
21.4118	162	174	133	143	152	163	161	149	149	148	142	167	151	142	140	113	152	182	124	157	144
21.4285	159	136	151	150	163	140	136	131	148	159	161	127	162	161	151	138	164	169	172	145	140
21.4452	156	155	150	164	174	119	152	158	155	154	130	148	155	151	144	189	137	154	148	161	149
21.462	155	145	152	152	149	130	150	151	154	165	142	152	152	158	123	148	151	144	146	145	156
21.4787	146	149	142	157	150	137	133	169	142	139	159	143	146	161	150	140	155	133	156	149	140
21.4954	145	146	149	139	169	167	172	145	136	157	154	145	139	157	149	142	139	149	155	156	148
21.5121	172	162	175	157	140	159	136	155	175	143	157	155	158	130	155	148	151	126	150	154	168
21.5288	139	164	145	149	135	139	156	163	167	152	138	123	127	152	157	150	158	137	162	139	132
21.5455	143	157	161	139	163	137	154	144	170	164	171	156	143	140	142	145	159	137	154	146	126
21.5622	180	144	139	171	155	168	195	139	150	129	138	130	154	158	151	157	163	144	152	138	130
21.5789	152	144	165	150	113	151	136	143	157	137	130	162	151	152	144	135	143	152	137	159	165
21.5956	132	137	178	145	132	126	137	158	162	156	164	144	135	135	136	149	161	144	154	159	155
21.6124	171	164	155	155	156	151	150	152	168	140	137	136	150	145	136	136	133	146	165	164	164
21.6291	151	161	146	156	132	165	152	156	146	149	167	145	136	150	140	156	159	158	167	159	176
21.6458	171	135	157	158	152	159	138	129	148	133	155	146	149	150	161	144	144	152	139	161	172
21.6625	170	155	138	155	130	178	144	146	148	138	154	171	148	144	157	139	159	142	155	138	152
21.6792	174	136	133	144	174	183	144	148	165	159	152	149	148	162	158	149	135	137	152	168	157
21.6959	145	170	151	146	158	148	129	150	143	151	162	142	157	117	145	142	157	162	146	150	140
21.7126	142	137	156	154	146	127	144	157	165	144	159	144	133	159	171	155	156	140	148	154	137
21.7293	155	169	152	133	143	152	151	143	144	136	151	158	152	170	119	152	159	158	155	174	143
21.7461	135	139	159	145	127	145	167	158	154	165	144	151	145	143	135	154	127	144	124	156	149
21.7628	177	143	151	150	155	142	146	172	158	182	138	164	127	145	154	152	177	144	154	137	136
21.7795	164	163	148	154	146	146	145	154	142	144	154	148	165	159	177	142	161	169	149	168	138
21.7962	158	172	135	155	145	144	156	148	163	131	129	159	146	144	167	165	151	163	152	144	138
21.8129	165	136	142	159	168	165	142	180	156	149	148	158	140	149	144	143	140	144	146	156	137
21.8296	177	161	178	138	165	163	159	185	152	129	131	140	164	142	150	154	135	148	165	148	108
21.8463	161	143	158	149	151	137	143	144	142	154	144	187	145	158	139	152	150	180	162	152	146
21.863	152	148	164	154	151	142	151	161	151	135	155	154	117	164	129	151	161	145	171	167	156
21.8797	165	163	157	162	157	157	146	142	129	149	163	163	145	142	146	158	148	165	164	169	163
21.8965	172	178	148	162	158	165	146	152	156	132	155	146	157	144	143	138	136	162	139	142	156
21.9132	171	163	168	145	156	159	152	126	133	125	137	162	150	135	148	154	137	154	162	150	146
21.9299	162	148	123	148	137	155	124	188	158	143	133	136	123	165	151	175	161	184	144	165	144
21.9466	183	149	175	130	136	142	145	172	150	137	176	149	132	142	139	163	150	156	144	127	161
21.9633	146	172	140	152	126	151	174	151	135	172	144	154	135	162	143	177	145	146	158	144	145
21.98	154	171	167	159	131	159	162	172	156	165	149	151	144	151	125	136	136	146	161	163	154
21.9967	146	152	181	165	140	165	145	137	156	175	151	129	174	154	155	120	152	154	168	138	154
22.0134	144	167	158	155	131	152	129	161	158	149	113	145	171	154	106	156	136	149	164	157	154
22.0301	167	165	135	157	148	175	182	144	135	139	136	158	154	149	174	171	145	149	157	152	146
22.0468	170	148	148	137	132	151	144	145	156	149	127	149	145	159	142	174	140	156	168	163	174
22.0636	152	150	157	154	130	168	169	149	145	159	143	151	152	148	150	178	158	152	172	145	140
22.0803	143	135	167	170	169	155	163	135	148	162	157	155	130	163	146	143	135	138	161	145	127
22.097	178	139	163	163	133	142	175	168	137	158	165	136	165	143	163	140	182	171	162	169	155
22.1137	133	164	154	142	140	150	139	156	155	142	135	146	158	158	171	163	158	150	174	150	193
22.1304	135	150	119	164	159	148	143	148	140	144	136	144	164	137	150	172	157	164	188	163	139
22.1471	127	157	167	152	163	142	169	117	156	149	149	133	155	145	164	158	164	139	152	144	143
22.1638	152	138	131	149	152	143	168	165	148	145	158	145	149	183	161	163	164	154	159	155	181
22.1805	150	184	142	152	155	139	135	154	172	135	157	140	146	129	140	162	158	146	152	152	145
22.1973	136	165	142	148	138	138	137	178	132	183	152	158	130	171	155	150	145	169	136	181	145
22.214	154	159	154	140	168	144	155	156	140	157	162	158	162	155	155	146	169	158	154	163	163
22.2307	145	144	149	148	177	150	172	159	136	161	155	132	145	137	140	156	168	159	145	161	169
22.2474	150	143	146	155	140	154	155	150	131	124	174	190	139	148	165	158	149	148	139	171	152
22.2641	152	142	156	142	144	156	150	157	161	170	164	161	154	156	156	154	150	161	135	139	165
22.2808	164	159	175	148	140	163	150	137	178	183	144	175	146	148	152	143	130	165	132	176	144
22.2975	163	140	146	116	154	144	135	145	149	145	159	142	131	150	131	155	159	143	129	154	177
22.3142	155	144	144	143	157	149	162	171	151	126	158	155	162	156	162	150	150	146	130	159	155
22.3309	168	154	157	156	146	156	131	124	150	164	156	143	148	145	170	127	154	140	156	178	148
22.3477	158	176	125	142	133	140	157	118	152	151	155	170	143	149	148	144	144	182	180	151	158
22.3644	167	157	158	161	139	156	156	151	145	146	135	162	162	170	129	154	142	165	142	156	158
22.3811	157	184	163	149	137	120	143	161	175	156	176	161	165	152	154	165	164	143	178	149	161
22.3978	156	170	158	154	155	139	158	159	167	142	159	159	156	161	155	163	143	162	163	142	170
22.4145	149	154	162	155	138	163	158	146	138	182	165	157	158	161	162	156	162	165	146	143	158
22.4312	163	111	145	136	156	158	159	144	171	171	148	151	158	154	139	156	164	142	140	140	140
22.4479	163	157	176	135	152	136	133	168	150	169	144	150	161	149	138	139	163	154	161	164	159
22.4646	162	163	139	136	162	162	174	137	152	145	161	126	154	152	135	142	148	151	185	165	129
22.4813	158	191	148	174	150	161	137	157	170	162	156	139	184	163	156	164	135	159	164	146	159
22.498	136	180	159	159	174	154	133	156	148	146	127	130	143	164	162	146	181	178	162	176	126
22.5148	165	137	155	149	144	146	167	168	163	154	142	159	148	142	157	154	145	177	183	168	159
22.5315	162	151	175	161	184	148	177	158	168	161	155	156	165	137	144	143	159	144	148	148	146
22.5482	158	164	182	131	161	172	150	136	139	170	149	158	164	148	129	143	154	171	140	152	176
22.5649	203	172	161	169	148	149	127	158	154	158	156	140	163	154	155	156	168	175	140	161	151
22.5816	158	151	156	168	137	162	139	142	170	146	157	143	139	171	132	157	165	161	131	163	145
22.5983	145	156	138	161	159	151	140	157	164	164	162	149	137	124	144	135	154	165	157	156	140
22.615	149	139	150	157	130	140	150	137	146	174	165	151	189	172	139	188	155	159	143	139	195
22.6317	165	135	152	146	133	130	129	135	129	143	146	158	158	165	157	156	185	169	138	169	154
22.6485	177	151	135	154	164	154	149	123	143	142	170	152	130	148	126	155	143	136	170	161	139
22.6652	139	156	162	139	175	154	131	142	135	154	162	139	154	131	157	176	180	171	156	174	144
22.6819	154	174	154	136	155	151	142	139	131	119	139	167	139	161	162	146	168	167	150	154	150
22.6986	172	145	171	143	143	172	155	143	140	171	168	167	156	157	149	152	148	162	148	156	143
22.7153	157	155	163	155	148	165	139	145	157	136	156	140	136	181	158	146	163	145	180	149	167
22.732	139	163	135	163	169	140	164	129	138	124	157	159	149	149	151	151	175	154	138	158	133
22.7487	167	146	131	144	156	143	140	140	139	132	174	142	162	131	152	148	171	154	137	140	167
22.7654	154	181	152	169	178	133	158	156	158	149	140	146	140	154	161	136	126	150	131	169	164
22.7822	158	163	174	145	152	136	177	152	155	158	161	149	129	161	168	139	152	162	162	135	168
22.7989	150	154	148	150	152	158	194	169	138	127	162	146	154	163	158	155	163	140	157	165	175
22.8156	172	150	152	170	162	140	133	138	149	161	157	168	150	143	158	146	161	167	151	180	157
22.8323	172	149	161	143	165	158	144	154	149	154	155	157	138	152	148	168	164	169	149	161	143
22.849	157	167	146	155	169	169	163	139	144	148	158	156	149	158	152	155	151	157	144	171	165
22.8657	191	145	148	163	162	178	148	161	150	172	138	163	154	138	149	149	155	165	161	150	146
22.8824	149	146	157	138	150	126	169	155	137	159	154	169	152	164	156	169	149	130	167	143	150
22.8991	181	172	158	175	145	156	157	161	161	140	150	167	159	170	171	154	144	157	145	172	156
22.9158	167	164	146	154	133	145	143	168	161	149	139	182	169	182	175	163	163	168	154	167	157
22.9325	175	155	156	154	143	137	161	139	149	137	155	168	180	167	151	154	171	156	190	155	139
22.9493	158	152	151	157	142	149	152	131	146	170	161	175	136	164	171	158	145	183	146	174	131
22.966	151	159	144	157	176	136	138	143	154	143	156	151	175	165	148	155	197	151	176	170	157
22.9827	157	145	144	176	170	162	167	138	146	155	140	164	152	175	164	150	170	162	172	145	122
22.9994	157	155	150	144	149	178	164	133	142	151	143	132	161	162	146	133	189	164	161	161	150
23.0161	185	156	163	143	152	157	129	191	132	196	174	168	140	131	132	142	169	176	159	165	152
23.0328	197	165	145	136	146	190	138	158	165	158	138	152	149	167	154	136	175	159	157	143	168
23.0495	143	175	162	124	151	136	170	148	142	174	144	183	165	177	154	178	150	156	148	167	148
23.0662	178	152	135	149	142	138	158	143	146	168	133	148	145	131	177	156	158	184	155	169	162
23.083	175	157	155	131	139	165	145	157	125	148	158	152	148	172	187	156	162	150	152	143	150
23.0997	144	143	170	129	133	137	151	146	137	157	167	168	149	145	156	143	165	164	150	152	156
23.1164	144	163	177	148	154	120	148	170	145	161	167	151	155	149	165	154	157	157	158	162	155
23.1331	149	145	156	178	171	135	162	152	156	157	138	148	161	167	148	126	162	167	167	145	143
23.1498	168	162	151	154	157	159	151	136	139	163	168	142	155	138	144	165	150	154	154	158	151
23.1665	180	161	135	150	122	135	154	183	174	149	156	178	158	139	175	138	162	162	144	165	163
23.1832	152	149	151	139	148	187	148	169	142	144	157	151	156	157	145	151	161	123	171	155	180
23.1999	191	140	142	138	151	133	144	174	145	132	151	154	139	154	133	137	152	156	161	150	184
23.2166	169	140	155	148	144	126	154	155	164	168	148	170	165	139	144	146	132	176	164	154	132
23.2334	152	171	129	148	158	200	148	140	174	158	131	155	176	155	163	165	161	150	125	161	164
23.2501	165	156	168	161	157	167	152	162	161	151	151	145	151	136	158	157	157	158	151	144	151
23.2668	154	139	154	146	154	159	156	159	145	136	137	149	174	172	170	156	159	165	144	180	164
23.2835	157	154	156	144	154	145	146	137	138	142	143	163	170	137	151	146	138	167	145	156	182
23.3002	162	159	142	144	133	145	133	136	150	172	150	154	150	154	156	125	148	169	181	185	148
23.3169	144	167	135	140	159	158	167	181	151	152	185	150	143	142	163	145	158	140	152	149	180
23.3336	170	167	138	130	163	152	157	142	139	171	171	149	158	129	164	177	155	175	138	139	172
23.3503	150	146	162	150	130	161	185	154	142	142	161	167	156	164	143	154	155	162	142	156	168
23.367	157	157	184	163	144	149	161	151	146	156	170	157	150	164	150	178	182	165	151	145	165
23.3837	164	164	175	157	142	159	150	161	150	138	163	133	146	150	156	155	156	163	142	163	155
23.4005	167	167	133	144	144	168	139	145	144	161	144	165	146	175	159	146	158	176	164	171	165
23.4172	158	171	172	149	148	168	164	143	140	132	136	155	152	171	183	154	150	137	146	158	152
23.4339	159	172	152	177	138	163	172	165	143	180	163	172	144	131	174	169	150	180	149	158	130
23.4506	155	129	156	165	131	143	168	143	164	131	163	163	120	152	168	155	159	148	171	156	157
23.4673	185	174	130	161	165	174	143	157	157	144	159	169	164	175	148	142	139	157	163	176	164
23.484	163	151	150	181	142	132	129	152	132	152	152	152	145	158	146	168	159	170	167	143	126
23.5007	148	156	161	135	181	140	185	157	162	167	124	162	149	143	154	156	136	172	187	156	164
23.5174	150	159	149	146	149	156	148	150	135	163	162	150	172	142	150	168	171	164	171	161	145
23.5342	150	138	151	170	148	151	161	169	143	148	126	152	156	149	167	180	193	165	164	156	132
23.5509	171	152	143	190	150	135	163	146	162	140	146	155	169	167	139	185	174	144	151	146	167
23.5676	168	167	162	145	182	143	143	167	182	150	178	149	148	163	167	165	142	154	156	167	151
23.5843	156	184	150	188	150	136	159	151	175	172	165	157	146	146	170	156	151	193	162	142	155
23.601	149	157	159	167	163	164	145	136	161	144	181	159	167	148	171	133	145	146	140	156	168
23.6177	165	169	135	143	178	156	187	146	175	176	148	149	155	180	163	168	174	177	154	143	161
23.6344	152	180	176	152	145	180	180	135	170	171	162	158	163	146	163	165	167	154	170	158	170
23.6511	174	180	161	161	143	177	138	154	191	175	169	137	169	161	156	177	177	159	142	154	159
23.6678	185	142	162	170	162	156	150	180	174	157	159	175	155	172	174	135	171	167	171	171	151
23.6846	157	172	140	171	168	187	175	162	151	174	184	174	181	206	188	172	184	158	162	175	171
23.7013	164	155	164	171	154	161	181	170	174	189	156	177	165	162	185	157	174	155	145	168	151
23.718	162	174	162	161	162	177	158	175	176	196	163	193	183	185	175	158	163	145	174	165	156
23.7347	152	181	148	164	189	158	164	165	169	168	182	182	175	183	189	167	176	154	159	156	163
23.7514	165	167	195	161	174	175	183	185	165	172	183	159	185	209	187	151	175	143	126	157	155
23.7681	157	172	165	170	187	191	208	157	210	219	204	184	225	184	227	168	158	156	149	133	149
23.7848	177	164	172	177	174	199	213	184	185	190	212	204	228	253	227	184	167	145	163	145	156
23.8015	170	187	172	169	196	194	174	178	225	195	216	222	219	216	193	165	183	142	161	156	167
23.8182	174	194	177	163	177	172	212	212	207	232	245	262	264	196	204	190	158	161	164	164	167
23.835	177	176	201	208	197	215	208	241	214	238	228	245	209	229	196	158	176	164	146	161	156
23.8517	235	220	199	213	206	225	245	235	221	219	233	234	244	215	261	190	144	159	169	152	154
23.8684	174	216	193	193	194	235	248	212	242	248	261	247	234	242	254	185	178	165	157	154	140
23.8851	222	197	199	204	239	233	241	222	246	248	261	291	270	241	228	202	140	185	177	159	165
23.9018	226	223	242	214	241	247	225	259	254	270	226	236	292	246	242	175	163	131	155	164	175
23.9185	204	215	233	245	226	262	283	214	233	259	235	236	244	225	257	161	167	167	140	169	137
23.9352	241	252	215	221	249	267	233	267	248	238	241	251	255	223	265	181	187	118	155	162	175
23.9519	217	239	207	272	267	259	240	241	264	254	264	236	231	217	220	146	177	181	167	131	156
23.9687	236	255	273	223	249	235	252	265	246	239	257	244	219	208	231	194	159	177	154	140	158
23.9854	255	235	271	255	248	271	219	239	210	231	222	208	219	184	203	208	178	157	138	163	165
24.0021	270	247	245	247	258	245	254	220	226	221	221	212	183	181	182	208	177	169	169	181	150
24.0188	248	245	259	227	254	247	215	200	215	167	178	170	203	212	175	200	194	154	154	165	140
24.0355	231	240	236	220	255	233	206	200	215	212	195	169	150	187	189	191	164	176	176	194	162
24.0522	231	226	232	223	228	255	199	222	207	201	187	195	178	157	165	221	144	165	129	164	163
24.0689	236	189	223	215	229	202	202	172	180	155	163	184	155	159	157	175	152	154	180	154	157
24.0856	215	184	214	204	215	181	200	180	172	163	158	154	164	150	164	178	176	182	161	149	159
24.1023	209	201	223	196	195	182	152	201	184	190	165	182	162	143	183	189	144	170	159	164	142
24.1191	215	200	197	172	177	206	197	190	180	176	167	127	163	170	171	187	170	177	164	176	152
24.1358	165	189	199	162	159	168	172	175	159	181	164	162	175	172	138	180	159	175	157	180	161
24.1525	185	206	195	188	181	170	182	144	158	145	163	193	170	156	145	183	155	177	136	170	156
24.1692	158	146	203	202	177	178	168	169	146	151	149	146	157	151	142	200	194	182	162	159	163
24.1859	154	184	188	142	176	168	158	143	137	161	161	154	156	157	138	190	168	158	175	162	159
24.2026	158	182	174	171	172	161	155	158	138	162	164	152	170	130	162	190	190	174	177	174	176
24.2193	183	157	172	172	163	139	164	142	167	155	144	157	137	168	154	185	184	161	168	161	183
24.236	167	144	161	149	165	199	158	171	156	148	171	154	174	164	157	155	174	148	165	188	188
24.2527	189	174	158	169	143	132	132	149	154	181	171	167	145	149	168	146	175	154	197	148	197
24.2694	184	158	157	156	177	157	177	149	123	165	150	175	158	155	136	132	180	183	200	178	227
24.2862	180	151	127	148	165	161	137	137	172	145	172	169	164	142	151	136	188	204	195	202	206
24.3029	154	175	150	168	135	154	159	162	163	151	149	188	146	127	168	172	199	210	202	187	183
24.3196	169	161	167	167	149	146	143	176	138	163	158	143	171	163	162	180	161	199	208	195	180
24.3363	168	191	149	163	170	158	156	164	158	162	132	140	150	158	167	170	177	191	231	190	178
24.353	175	188	180	150	175	164	138	148	142	132	161	163	159	148	162	138	191	185	195	185	210
24.3697	174	177	185	156	161	152	156	149	150	155	148	167	130	145	126	149	184	178	209	196	212
24.3864	161	154	139	167	163	143	163	144	174	165	123	138	142	164	155	165	172	207	202	180	209
24.4031	162	185	172	162	161	131	137	164	142	172	172	161	163	174	142	158	191	182	190	180	167
24.4199	159	169	156	159	164	144	155	152	162	149	159	139	156	124	129	157	155	177	177	180	169
24.4366	154	170	143	176	129	157	126	145	152	191	178	152	144	165	168	150	167	154	188	159	150
24.4533	185	181	162	162	159	151	145	136	135	171	139	170	154	156	188	180	168	174	170	164	150
24.47	177	182	158	138	146	159	138	148	142	159	133	142	170	150	168	154	150	164	158	167	150
24.4867	163	178	155	168	176	145	157	168	140	170	138	164	158	168	157	131	165	201	202	155	167
24.5034	189	184	164	143	171	131	168	152	140	149	163	146	155	175	170	175	154	171	157	162	157
24.5201	195	151	146	157	140	162	165	151	126	148	148	152	139	151	154	159	168	142	146	158	127
24.5368	163	156	161	144	169	172	161	159	145	157	150	156	154	135	152	140	144	162	174	191	150
24.5535	181	170	148	140	152	145	180	169	152	136	139	130	133	161	174	165	169	143	175	149	184
24.5703	154	164	148	156	140	165	136	177	155	130	143	170	129	171	159	154	163	161	143	169	150
24.587	170	137	169	152	164	168	175	151	159	188	142	171	154	158	175	155	163	165	146	199	146
24.6037	157	163	138	152	154	130	146	165	150	150	178	139	143	162	150	129	164	155	162	168	191
24.6204	196	156	145	152	150	139	138	144	148	180	148	140	156	158	171	157	142	159	178	146	174
24.6371	151	155	146	144	150	156	150	118	145	148	129	118	164	133	158	164	152	139	172	170	157
24.6538	145	161	162	163	154	159	139	138	158	170	163	156	154	150	150	162	157	148	171	156	162
24.6705	176	156	167	162	161	132	156	159	148	161	145	152	143	176	165	202	161	161	169	168	163
24.6872	174	165	125	125	124	148	151	135	162	146	157	144	149	168	156	168	175	169	175	189	169
24.7039	163	175	127	143	142	161	151	133	162	155	155	172	169	165	154	177	181	168	176	181	188
24.7206	145	158	139	149	145	118	131	135	161	137	146	169	156	142	143	171	182	181	183	188	175
24.7374	152	171	124	144	171	155	155	152	151	155	138	148	163	144	161	165	188	163	177	199	195
24.7541	159	162	133	150	142	146	133	169	152	139	152	154	181	151	143	164	178	190	199	188	161
24.7708	175	161	156	126	157	150	180	138	135	152	177	142	156	165	158	170	158	183	188	195	193
24.7875	157	174	152	145	145	194	159	161	146	148	164	167	146	152	154	158	154	183	204	214	239
24.8042	169	149	149	152	163	149	156	135	144	152	143	142	158	142	161	161	184	206	187	219	225
24.8209	149	181	132	161	167	135	151	146	133	174	149	178	146	174	163	195	191	217	232	245	238
24.8376	164	156	143	159	159	142	148	162	164	170	142	172	146	177	157	197	195	219	222	248	272
24.8543	159	168	165	145	139	162	156	142	167	158	162	161	157	157	187	184	223	200	221	254	272
24.8711	164	161	150	144	161	169	149	151	165	157	162	172	122	172	165	206	220	264	294	324	331
24.8878	161	139	176	135	157	155	140	168	148	184	172	171	150	169	178	204	252	296	260	347	347
24.9045	164	159	145	163	151	149	169	138	171	163	152	156	180	146	214	214	262	326	345	389	434
24.9212	149	148	152	156	148	149	138	151	150	169	137	151	152	176	220	247	296	345	380	424	447
24.9379	174	150	145	156	155	140	157	136	142	156	185	163	172	209	202	298	347	380	370	462	469
24.9546	176	162	150	170	175	167	155	143	156	177	167	163	171	190	260	335	396	432	441	490	533
24.9713	146	157	136	151	157	155	176	156	169	157	167	180	193	225	280	350	380	471	420	478	465
24.988	150	154	140	151	150	168	148	157	159	158	174	163	203	208	242	403	406	485	497	435	507
25.0047	180	170	138	142	161	163	150	161	149	158	170	176	201	248	283	355	440	460	456	434	448
25.0215	158	154	158	162	152	168	132	165	130	165	185	177	189	209	284	414	460	456	434	396	422
25.0382	169	159	152	164	175	161	140	182	151	184	172	165	199	223	281	360	427	440	418	386	382
25.0549	170	178	170	142	137	152	131	175	155	158	159	182	181	223	266	353	400	377	407	356	353
25.0716	156	163	162	130	151	157	164	171	144	189	181	182	206	258	289	331	363	336	341	283	285
25.0883	170	167	132	149	163	144	169	155	163	164	184	161	195	219	257	291	336	297	312	329	322
25.105	156	157	152	159	143	145	154	157	144	162	187	183	207	225	203	299	273	265	272	259	223
25.1217	164	157	145	156	144	146	135	145	152	201	178	228	184	206	252	247	254	239	252	220	232
25.1384	177	175	155	142	142	124	129	151	152	172	144	172	182	200	220	208	217	235	229	162	194
25.1551	137	177	161	132	148	142	132	169	165	209	159	209	172	178	182	196	206	204	188	199	225
25.1719	167	151	129	136	158	180	164	146	163	174	169	163	190	177	163	190	176	203	189	182	193
25.1886	143	170	143	152	140	174	158	145	149	145	154	152	163	152	176	170	197	197	185	181	185
25.2053	169	149	150	154	159	139	137	150	125	175	148	152	165	152	174	172	190	164	168	169	183
25.222	161	155	143	145	171	158	152	136	140	175	148	156	170	157	176	208	171	181	195	157	143
25.2387	151	161	154	155	164	151	137	132	146	156	197	151	161	152	168	138	167	165	185	157	182
25.2554	140	181	161	145	135	120	171	158	157	172	155	152	146	146	170	159	169	163	184	185	146
25.2721	165	157	143	155	136	151	168	148	133	164	150	136	161	181	155	140	146	138	185	180	190
25.2888	177	152	145	143	137	174	152	167	150	136	157	152	146	130	156	191	154	159	135	176	168
25.3056	156	165	127	146	145	138	136	154	148	152	167	163	143	149	182	159	155	161	197	168	151
25.3223	157	164	158	152	138	138	154	149	162	151	151	144	151	151	157	151	143	161	163	170	172
25.339	168	157	145	126	124	162	172	162	145	196	161	168	171	152	170	165	146	146	165	159	127
25.3557	172	190	151	135	142	177	164	146	182	169	163	168	155	137	164	155	167	169	163	152	151
25.3724	169	159	156	169	145	143	145	137	149	165	171	148	151	157	159	152	175	145	151	152	171
25.3891	152	161	137	145	145	143	151	125	144	157	172	174	131	136	152	145	161	159	155	156	171
25.4058	151	177	143	170	137	142	135	163	139	152	180	157	148	143	163	135	155	164	140	140	163
25.4225	162	151	165	165	151	136	165	140	126	148	154	156	156	162	158	126	155	148	151	148	163
25.4392	155	164	140	165	136	140	154	148	172	161	151	137	182	158	142	165	155	177	164	151	158
25.456	177	152	142	145	145	151	154	139	163	155	130	136	175	177	150	154	150	167	180	154	164
25.4727	185	183	157	149	138	138	146	140	124	145	148	165	183	150	162	157	155	146	133	157	148
25.4894	175	151	142	139	135	157	143	143	124	164	135	167	157	168	168	149	142	171	154	167	151
25.5061	181	158	146	136	163	156	171	144	126	138	148	155	150	133	143	149	163	148	130	140	165
25.5228	152	152	162	145	158	144	151	116	148	170	154	152	133	149	137	165	176	170	149	151	156
25.5395	164	176	157	146	148	165	118	162	151	150	156	151	155	161	167	164	168	159	164	168	169
25.5562	181	167	156	171	129	157	129	149	130	146	151	149	164	137	156	152	165	142	161	167	144
25.5729	146	156	142	140	118	146	132	145	138	151	138	151	169	154	144	143	155	139	150	157	139
25.5896	181	151	143	149	167	170	142	144	149	157	142	139	167	135	167	140	146	170	144	138	156
25.6063	151	165	139	143	124	140	157	143	144	129	152	161	155	139	151	146	142	149	161	155	139
25.6231	165	163	123	122	150	130	145	151	165	148	146	161	170	164	152	149	175	170	136	175	157
25.6398	155	150	136	152	140	143	145	138	140	117	168	143	150	143	131	188	149	155	143	146	165
25.6565	163	165	150	122	154	139	170	163	162	159	142	164	163	163	158	159	190	164	131	154	151
25.6732	139	161	122	149	172	135	143	145	133	152	126	152	148	140	154	145	157	174	175	156	156
25.6899	143	150	170	159	155	175	168	158	161	162	156	154	150	155	148	132	149	143	145	164	164
25.7066	158	148	125	151	172	143	142	156	139	167	142	154	136	144	143	163	149	157	152	136	171
25.7233	161	164	154	161	142	170	120	142	165	130	145	138	138	127	145	143	149	169	165	161	142
25.74	180	132	152	140	144	144	161	137	143	178	138	149	150	139	149	163	142	175	154	162	151
25.7568	133	137	138	169	169	168	129	130	150	172	150	133	143	162	142	149	143	151	156	156	133
25.7735	156	137	157	178	170	150	152	133	162	174	152	130	181	149	137	185	148	137	165	150	136
25.7902	181	174	127	146	144	139	163	139	140	126	138	184	163	138	155	126	142	137	154	152	139
25.8069	178	148	139	180	156	130	142	122	154	140	143	165	168	140	168	145	145	139	182	162	172
25.8236	144	149	142	170	162	149	130	133	158	144	151	145	143	118	165	168	146	180	137	143	152
25.8403	148	144	139	142	148	159	127	138	164	144	157	125	127	151	132	146	138	154	156	182	170
25.857	156	172	171	137	145	136	139	154	140	167	156	150	143	158	148	151	157	144	175	165	129
25.8737	156	177	157	119	139	130	139	122	127	165	165	158	149	143	164	151	162	157	154	162	157
25.8904	163	139	140	170	149	190	170	171	148	142	162	152	131	152	157	154	199	148	139	151	140
25.9072	159	171	146	152	155	150	155	132	169	146	133	161	144	126	144	146	136	171	154	135	126
25.9239	155	164	156	143	159	144	144	123	130	124	150	146	151	163	143	143	176	145	138	148	143
25.9406	177	158	139	156	146	152	137	165	165	152	159	163	177	151	152	158	157	156	140	169	165
25.9573	146	168	146	139	164	133	142	157	129	132	142	171	151	170	136	168	151	148	150	154	140
25.974	158	144	142	144	165	154	152	140	170	170	151	156	139	168	139	152	139	144	150	154	159
25.9907	164	180	142	133	118	161	146	144	158	159	130	119	187	144	146	151	131	150	158	127	129
26.0074	161	158	164	151	162	167	131	146	142	156	132	158	159	146	135	136	164	183	159	130	132
26.0241	174	136	127	154	170	176	131	131	151	137	149	157	152	154	136	158	164	135	164	145	159
26.0408	177	170	150	151	156	157	150	164	157	146	150	149	145	163	157	152	143	162	162	151	150
26.0575	137	150	163	126	143	152	154	136	167	139	168	171	152	156	138	172	154	146	157	169	168
26.0743	149	158	126	181	156	150	143	145	172	140	138	129	165	151	163	149	176	148	158	137	150
26.091	167	148	145	142	129	150	156	165	146	144	163	162	144	157	157	136	165	161	138	154	165
26.1077	145	156	137	135	149	158	132	171	151	155	130	146	146	129	156	126	165	172	181	137	145
26.1244	150	130	125	176	145	156	159	143	155	144	152	161	144	157	142	155	151	158	161	157	174
26.1411	178	155	154	154	154	142	150	145	145	155	139	131	155	144	130	144	145	142	151	167	175
26.1578	169	154	146	139	129	151	149	167	155	169	130	156	149	162	170	169	120	156	136	138	152
26.1745	155	152	126	150	167	140	159	132	152	150	161	139	143	157	151	132	137	150	133	145	182
26.1912	163	139	167	155	169	131	158	139	144	130	127	133	157	137	168	142	132	140	129	145	176
26.208	154	120	145	150	154	131	139	138	135	169	155	151	150	138	144	131	151	112	140	164	135
26.2247	154	142	146	144	143	143	155	125	155	163	129	180	176	140	131	151	159	140	170	161	164
26.2414	172	177	129	158	123	184	132	126	140	155	165	158	157	139	130	122	146	165	154	151	178
26.2581	171	137	151	143	139	152	137	139	178	148	149	152	161	146	161	168	158	123	138	137	138
26.2748	145	108	163	154	143	174	132	140	149	139	143	142	149	163	143	154	136	145	156	143	131
26.2915	176	140	132	124	152	159	149	156	125	148	171	146	151	165	143	168	151	159	163	145	123
26.3082	135	176	129	149	142	145	145	145	126	144	139	132	127	169	149	154	136	156	155	158	142
26.3249	148	162	136	149	129	168	154	156	150	177	143	127	131	136	135	158	158	169	177	157	146
26.3417	139	155	139	151	159	168	167	130	112	152	131	161	150	140	159	123	184	156	161	155	143
26.3584	165	155	133	150	142	152	157	129	144	152	148	142	143	138	139	129	151	176	169	142	165
26.3751	149	143	150	140	145	145	171	131	158	181	161	163	156	146	139	165	190	165	165	170	157
26.3918	151	162	189	146	157	140	118	132	137	164	149	135	125	152	144	136	162	158	139	157	135
26.4085	140	143	144	122	143	123	135	161	139	137	133	145	167	152	157	138	168	184	151	148	156
26.4252	142	158	131	142	114	137	137	145	126	145	155	146	144	135	161	135	137	163	150	143	148
26.4419	138	135	155	161	137	140	155	176	126	149	149	165	142	146	140	150	145	127	169	195	158
26.4586	154	126	139	140	155	129	150	155	119	140	149	136	143	140	143	139	151	142	124	157	155
26.4753	135	158	133	151	144	165	167	157	142	167	163	155	152	138	139	164	165	140	132	164	171
26.492	138	137	137	162	155	151	139	151	137	182	139	150	126	140	172	138	158	142	165	132	168
26.5088	159	163	163	149	154	139	152	168	151	140	137	167	138	156	164	123	132	132	163	149	146
26.5255	148	175	165	168	143	144	174	143	133	151	142	144	132	146	137	154	154	146	155	177	165
26.5422	155	154	148	174	126	155	144	183	145	156	154	143	155	175	155	125	145	146	161	144	146
26.5589	159	168	140	146	165	157	135	127	158	118	163	139	152	149	142	150	137	161	158	130	144
26.5756	152	163	149	130	126	155	157	143	119	172	151	156	142	131	132	132	144	157	162	168	159
26.5923	127	133	180	139	132	156	140	149	140	177	155	170	161	146	132	164	138	164	139	130	189
26.609	138	174	150	177	154	171	140	132	120	136	132	150	138	156	135	162	157	157	148	144	164
26.6257	139	174	144	135	139	142	145	156	176	143	143	151	151	163	130	127	148	140	169	177	155
26.6425	162	135	132	139	155	144	168	167	144	162	142	151	122	158	157	145	138	168	131	132	167
26.6592	151	146	163	163	123	125	151	139	162	154	122	142	150	149	145	125	143	157	159	135	151
26.6759	164	154	131	158	127	136	148	149	157	146	156	145	135	149	138	139	150	163	145	145	143
26.6926	151	168	150	144	122	161	148	132	164	162	139	156	165	167	125	182	135	163	131	168	165
26.7093	136	137	145	152	126	139	106	143	162	143	165	137	136	127	126	133	144	157	130	158	123
26.726	161	136	130	138	137	143	156	140	156	151	145	138	162	130	126	151	129	139	122	150	152
26.7427	175	172	155	157	144	162	149	139	142	163	156	149	155	164	168	176	159	164	144	156	175
26.7594	155	148	161	126	132	146	122	146	148	163	163	145	171	156	159	180	149	135	140	152	143
26.7761	156	130	145	145	152	161	150	161	156	157	132	149	129	133	137	126	163	149	171	154	172
26.7929	174	165	155	154	156	171	142	135	165	146	143	149	137	146	132	151	113	156	152	182	172
26.8096	164	159	149	143	137	174	135	145	132	152	159	135	156	154	140	158	151	174	138	162	149
26.8263	165	161	145	152	145	149	170	142	149	175	139	152	136	154	150	151	145	144	154	154	123
26.843	145	151	149	150	143	138	157	140	149	145	135	133	164	136	161	133	148	177	178	177	138
26.8597	162	170	138	135	132	149	154	146	139	137	159	137	135	149	142	157	159	149	144	130	138
26.8764	165	140	131	130	129	142	162	148	146	140	129	154	158	156	161	133	168	162	144	137	181
26.8931	143	164	162	142	152	136	151	152	148	174	165	144	150	152	138	157	170	146	145	158	156
26.9098	151	174	159	155	154	125	161	161	149	171	162	158	149	124	135	143	130	137	138	137	148
26.9265	157	161	144	154	144	171	146	137	151	169	151	114	131	158	126	135	159	165	150	149	170
26.9432	170	146	125	164	135	140	151	156	149	142	138	171	145	168	158	149	152	119	156	150	149
26.96	161	144	163	144	135	149	139	151	137	133	172	157	167	143	140	163	146	168	149	145	137
26.9767	150	167	162	157	145	156	184	150	148	159	156	155	144	119	154	143	159	157	148	176	168
26.9934	161	154	154	140	138	148	137	142	177	158	152	161	155	150	168	152	138	171	164	131	163
27.0101	174	189	150	183	124	146	145	172	131	126	185	151	145	170	155	148	138	155	137	158	157
27.0268	150	158	139	149	145	161	123	158	140	146	149	163	162	151	138	157	154	161	159	161	156
27.0435	175	181	167	146	136	167	146	158	165	146	145	171	148	142	149	152	148	130	136	162	138
27.0602	137	145	136	162	146	132	171	154	144	117	136	154	156	132	146	142	161	158	168	143	139
27.0769	145	146	135	149	161	127	131	155	156	169	150	151	170	143	140	172	149	129	137	132	127
27.0937	162	150	149	161	148	158	152	148	177	152	167	143	126	112	125	152	124	146	159	132	117
27.1104	146	168	131	158	139	137	142	148	163	149	158	151	142	159	143	168	158	149	172	161	161
27.1271	161	168	158	158	150	158	136	171	161	170	138	142	171	143	152	156	148	161	161	167	170
27.1438	143	174	143	168	158	158	156	148	162	172	155	149	156	146	163	156	133	163	157	156	163
27.1605	152	135	152	161	155	161	158	158	133	167	146	148	164	154	156	156	129	145	156	138	156
27.1772	170	148	148	148	150	126	183	158	165	137	142	162	145	143	151	155	136	139	146	150	162
27.1939	137	158	135	135	150	143	146	150	123	123	123	123	123	123	123	123	123	123	123	123	123
27.2106	158	139	135	156	150	155	156	180	136	136	136	136	136	136	136	136	136	136	136	136	136
27.2273	149	183	151	150	143	145	180	144	156	156	156	156	156	156	156	156	156	156	156	156	156
27.2441	167	171	168	140	151	161	175	142	139	139	139	139	139	139	139	139	139	139	139	139	139
27.2608	157	165	152	158	150	161	146	154	146	146	146	146	146	146	146	146	146	146	146	146	146
27.2775	148	185	118	152	143	157	133	177	150	150	150	150	150	150	150	150	150	150	150	150	150
27.2942	181	157	168	146	148	158	181	126	145	145	145	145	145	145	145	145	145	145	145	145	145
27.3109	168	172	158	156	137	143	157	157	154	154	154	154	154	154	154	154	154	154	154	154	154
27.3276	156	168	140	142	145	145	154	152	174	174	174	174	174	174	174	174	174	174	174	174	174
27.3443	161	148	171	139	146	156	149	151	164	164	164	164	164	164	164	164	164	164	164	164	164
27.361	164	196	163	137	158	171	152	161	151	151	151	151	151	151	151	151	151	151	151	151	151
27.3777	181	164	144	149	168	154	137	158	154	154	154	154	154	154	154	154	154	154	154	154	154
27.3945	165	171	170	158	143	159	159	181	154	154	154	154	154	154	154	154	154	154	154	154	154
27.4112	162	163	167	170	149	164	174	156	149	149	149	149	149	149	149	149	149	149	149	149	149
27.4279	170	150	142	154	164	154	159	174	172	172	172	172	172	172	172	172	172	172	172	172	172
27.4446	164	157	140	182	155	184	180	175	200	200	200	200	200	200	200	200	200	200	200	200	200
27.4613	187	155	180	161	169	187	180	193	176	176	176	176	176	176	176	176	176	176	176	176	176
27.478	167	185	168	162	170	164	159	162	165	165	165	165	165	165	165	165	165	165	165	165	165
27.4947	184	178	193	189	181	185	174	182	191	191	191	191	191	191	191	191	191	191	191	191	191
27.5114	197	168	171	176	196	193	184	189	168	168	168	168	168	168	168	168	168	168	168	168	168
27.5282	193	193	196	194	194	213	203	216	234	234	234	234	234	234	234	234	234	234	234	234	234
27.5449	164	193	199	191	181	227	235	222	195	195	195	195	195	195	195	195	195	195	195	195	195
27.5616	177	178	184	180	157	216	226	232	215	215	215	215	215	215	215	215	215	215	215	215	215
27.5783	188	189	206	183	232	214	235	228	270	270	270	270	270	270	270	270	270	270	270	270	270
27.595	204	180	193	246	246	276	273	274	277	277	277	277	277	277	277	277	277	277	277	277	277
27.6117	197	234	190	206	251	280	297	283	311	311	311	311	311	311	311	311	311	311	311	311	311
27.6284	196	214	212	207	281	304	291	305	357	357	357	357	357	357	357	357	357	357	357	357	357
27.6451	214	220	258	274	273	331	306	413	382	382	382	382	382	382	382	382	382	382	382	382	382
27.6618	234	234	284	331	351	403	389	430	437	437	437	437	437	437	437	437	437	437	437	437	437
27.6786	271	260	260	325	349	398	459	448	530	530	530	530	530	530	530	530	530	530	530	530	530
27.6953	280	303	302	388	409	431	485	547	542	542	542	542	542	542	542	542	542	542	542	542	542
27.712	306	342	356	472	479	507	518	568	591	591	591	591	591	591	591	591	591	591	591	591	591
27.7287	361	325	385	469	496	541	634	584	547	547	547	547	547	547	547	547	547	547	547	547	547
27.7454	437	390	459	531	553	593	646	680	621	621	621	621	621	621	621	621	621	621	621	621	621
27.7621	495	441	451	567	618	639	621	666	655	655	655	655	655	655	655	655	655	655	655	655	655
27.7788	505	489	515	650	648	687	631	614	638	638	638	638	638	638	638	638	638	638	638	638	638
27.7955	541	543	531	644	661	649	604	595	597	597	597	597	597	597	597	597	597	597	597	597	597
27.8122	621	601	588	642	639	602	617	626	623	623	623	623	623	623	623	623	623	623	623	623	623
27.8289	610	646	586	633	674	580	561	554	522	522	522	522	522	522	522	522	522	522	522	522	522
27.8457	613	642	631	661	599	574	483	460	509	509	509	509	509	509	509	509	509	509	509	509	509
27.8624	602	627	653	591	514	522	470	441	409	409	409	409	409	409	409	409	409	409	409	409	409
27.8791	608	623	601	554	497	473	403	355	373	373	373	373	373	373	373	373	373	373	373	373	373
27.8958	591	600	534	485	475	456	376	325	351	351	351	351	351	351	351	351	351	351	351	351	351
27.9125	516	556	516	486	385	399	329	336	285	285	285	285	285	285	285	285	285	285	285	285	285
27.9292	498	477	525	377	322	338	284	240	292	292	292	292	292	292	292	292	292	292	292	292	292
27.9459	434	432	401	345	311	302	272	245	246	246	246	246	246	246	246	246	246	246	246	246	246
27.9626	363	356	411	302	226	264	226	228	202	202	202	202	202	202	202	202	202	202	202	202	202
27.9794	298	348	338	289	257	221	255	189	214	214	214	214	214	214	214	214	214	214	214	214	214
27.9961	273	252	298	259	206	201	203	197	208	208	208	208	208	208	208	208	208	208	208	208	208
28.0128	234	262	291	232	191	184	196	155	152	152	152	152	152	152	152	152	152	152	152	152	152
28.0295	247	232	248	195	210	171	156	154	177	177	177	177	177	177	177	177	177	177	177	177	177
28.0462	204	217	252	210	200	178	152	149	175	175	175	175	175	175	175	175	175	175	175	175	175
28.0629	216	193	213	183	156	177	162	154	145	145	145	145	145	145	145	145	145	145	145	145	145
28.0796	175	199	182	187	177	150	163	152	175	144	171	156	174	152	148	203	162	170	170	163	164
28.0963	167	195	180	148	171	159	154	172	144	174	125	169	132	152	133	174	152	162	174	184	183
28.113	185	189	170	162	157	178	154	187	162	157	172	148	140	165	148	144	174	193	164	183	212
28.1298	165	155	185	170	149	156	175	168	163	149	158	159	148	124	139	156	164	171	190	207	215
28.1465	155	154	149	135	172	156	148	154	133	145	131	154	125	161	164	178	177	190	181	215	248
28.1632	146	174	168	140	176	157	140	157	152	161	118	146	133	157	164	165	169	206	181	228	255
28.1799	157	145	146	180	129	148	139	152	145	144	148	133	161	154	146	148	214	204	220	221	270
28.1966	194	165	156	154	146	151	156	142	136	145	139	142	158	130	150	146	189	231	248	238	246
28.2133	144	174	131	165	162	165	170	145	137	131	154	142	144	139	159	157	193	228	239	227	246
28.23	182	159	145	151	135	171	146	138	162	159	152	165	138	130	151	167	221	233	258	268	259
28.2467	178	154	152	133	156	174	133	157	146	131	161	143	139	136	146	133	202	225	231	233	229
28.2634	171	158	167	151	150	183	150	148	149	151	144	162	157	126	138	135	214	236	260	238	210
28.2801	163	167	159	136	156	133	157	154	182	135	158	139	124	149	152	143	226	235	236	187	187
28.2969	145	142	145	164	136	132	161	142	138	156	168	158	146	139	178	123	204	209	249	203	185
28.3136	138	148	167	143	130	149	154	112	111	132	137	105	148	149	132	175	175	238	202	159	163
28.3303	156	156	180	150	149	161	151	150	140	143	132	132	154	167	159	143	176	212	191	152	187
28.347	151	133	151	191	136	152	125	130	158	139	148	129	143	143	137	135	209	184	214	156	132
28.3637	132	169	143	158	137	140	171	129	127	143	162	130	137	148	143	136	182	195	188	182	154
28.3804	146	138	142	123	158	143	140	136	150	144	168	133	148	149	139	127	180	189	174	148	151
28.3971	152	158	145	149	136	138	135	152	155	130	139	159	137	138	126	163	169	162	172	152	149
28.4138	143	148	155	143	138	150	165	123	156	137	145	137	146	143	136	145	157	157	158	146	125
28.4306	154	157	135	133	111	122	131	136	157	139	138	162	138	136	138	123	142	168	146	130	145
28.4473	156	155	139	167	146	151	140	151	140	125	119	144	154	151	148	140	139	162	150	132	131
28.464	149	142	146	136	150	146	127	124	146	143	148	131	129	158	138	129	142	151	163	133	149
28.4807	177	169	151	144	120	139	122	158	159	114	100	155	154	139	151	170	122	138	155	137	143
28.4974	142	174	148	130	140	174	127	139	146	135	129	136	162	143	145	142	138	144	132	143	135
28.5141	164	146	143	142	131	149	150	140	122	146	152	131	120	159	149	101	152	143	137	150	149
28.5308	136	140	150	126	150	138	158	132	151	148	138	144	184	146	143	135	130	130	158	143	143
28.5475	139	143	142	137	135	163	163	135	140	129	133	129	145	130	148	161	140	139	164	139	139
28.5642	167	126	145	127	139	146	127	149	145	130	151	149	149	149	149	135	151	140	146	139	143
28.581	149	157	152	136	148	137	150	127	142	123	131	159	127	142	120	127	154	135	136	129	139
28.5977	155	143	136	133	126	157	132	155	140	124	139	140	157	125	135	171	145	158	130	152	148
28.6144	145	146	151	148	123	171	144	146	139	132	132	145	119	150	117	145	131	145	142	140	157
28.6311	183	135	138	127	138	163	127	133	135	150	131	130	149	131	145	150	150	126	165	132	111
28.6478	117	144	158	157	133	136	131	163	123	124	124	138	130	138	122	148	152	119	146	156	112
28.6645	157	140	139	120	146	119	124	146	167	139	136	144	151	155	130	140	150	145	132	142	140
28.6812	161	163	132	171	138	144	146	155	136	131	157	149	145	146	145	139	152	156	164	159	156
28.6979	133	159	158	151	130	130	125	116	152	148	129	131	132	146	130	120	149	146	136	144	159
28.7146	161	123	148	114	139	144	127	130	150	139	145	120	139	140	145	136	172	139	135	156	159
28.7314	138	136	126	122	123	142	133	139	146	163	143	145	129	146	152	144	125	145	144	131	155
28.7481	150	149	135	131	131	140	145	125	127	151	130	139	127	127	138	140	137	151	145	136	139
28.7648	140	164	136	114	151	140	131	143	149	139	149	139	136	136	140	112	135	148	132	154	137
28.7815	162	140	139	145	142	126	157	148	143	151	145	144	126	150	135	126	142	136	123	125	154
28.7982	139	142	132	146	137	124	157	163	143	138	135	139	143	148	148	126	144	137	140	144	125
28.8149	155	136	135	127	127	148	140	136	139	156	161	145	156	163	129	167	136	129	131	151	149
28.8316	149	143	120	151	133	136	127	116	116	156	137	149	157	154	152	165	144	151	125	132	126
28.8483	124	168	144	130	142	142	139	146	140	142	155	130	132	152	162	156	146	144	149	123	145
28.8651	149	144	142	149	136	133	131	140	133	148	151	145	125	127	132	162	113	145	151	132	123
28.8818	149	148	137	161	125	133	149	155	158	135	139	164	123	131	139	133	144	127	129	149	138
28.8985	123	165	101	142	144	149	142	131	139	122	125	146	137	129	161	138	136	146	143	140	142
28.9152	133	150	154	142	142	136	113	129	120	135	152	148	159	114	138	144	137	156	148	129	149
28.9319	133	152	146	165	123	152	116	122	135	137	140	144	131	154	170	139	126	144	131	127	119
28.9486	154	161	152	132	143	117	165	130	149	131	137	149	151	131	150	138	163	154	150	155	154
28.9653	143	161	149	130	148	132	157	132	120	159	140	136	156	145	161	144	142	122	143	125	135
28.982	140	151	142	169	155	146	143	171	126	132	145	139	138	139	137	152	163	123	142	130	157
28.9987	151	114	120	167	122	135	126	136	152	152	143	126	140	135	125	127	145	162	148	142	146
29.0155	165	146	149	118	130	136	119	152	136	114	145	150	169	125	156	133	143	144	142	131	139
29.0322	149	146	142	126	114	129	139	143	125	142	142	151	156	138	131	157	136	140	168	138	145
29.0489	156	183	142	133	162	132	144	142	154	125	130	136	152	154	129	143	146	142	161	133	146
29.0656	146	138	114	139	156	145	125	120	135	129	130	151	145	151	125	161	145	137	122	169	149
29.0823	184	164	130	150	140	139	145	150	140	156	117	130	137	146	161	137	132	151	131	144	150
29.099	156	156	130	144	138	111	140	132	130	124	132	146	149	126	163	167	161	133	140	132	151
29.1157	145	169	135	130	159	133	136	131	130	158	142	151	139	131	150	114	159	138	156	140	143
29.1324	158	133	140	120	152	123	129	167	132	156	122	145	125	143	157	156	142	142	143	149	138
29.1491	148	137	144	146	149	158	124	175	152	136	171	119	143	167	144	143	144	132	142	144	133
29.1658	175	132	122	143	162	138	119	146	133	135	126	169	144	145	161	139	131	146	140	151	143
29.1826	133	139	155	136	124	146	167	156	130	143	148	143	151	136	127	139	135	145	145	135	171
29.1993	138	130	129	162	132	131	135	165	152	151	130	165	155	142	157	162	131	148	158	161	149
29.216	127	162	142	131	154	123	149	152	135	143	145	164	155	159	136	139	119	133	111	136	130
29.2327	126	164	159	151	106	107	130	114	136	130	159	151	161	131	138	155	155	151	133	131	138
29.2494	124	139	146	140	140	117	137	140	136	123	139	139	150	157	132	136	132	142	126	149	136
29.2661	129	149	138	140	131	142	136	159	125	135	127	156	150	138	154	135	118	142	133	124	125
29.2828	161	152	142	136	138	119	144	145	127	127	145	171	123	131	151	130	148	152	125	125	112
29.2995	139	119	148	138	154	122	138	130	122	140	126	139	135	132	118	138	119	130	113	138	138
29.3163	182	146	127	124	149	165	119	131	125	142	140	145	131	152	133	139	139	142	140	139	145
29.333	146	159	113	130	142	148	124	124	119	145	129	149	137	148	144	105	133	132	149	138	156
29.3497	116	155	122	130	137	113	117	143	146	145	144	131	156	136	131	130	143	150	139	149	138
29.3664	138	120	145	158	145	137	151	116	130	139	133	126	138	130	138	124	127	150	145	120	131
29.3831	133	146	126	161	144	124	142	122	139	126	155	148	145	135	135	122	119	119	126	148	118
29.3998	138	151	117	157	155	120	127	132	119	129	136	139	125	135	143	123	155	140	165	163	131
29.4165	144	156	132	135	140	122	132	132	132	154	156	144	132	126	118	138	132	126	149	145	127
29.4332	146	138	161	137	136	127	148	142	146	131	136	131	120	144	148	127	140	125	146	142	142
29.4499	132	156	138	113	143	143	136	157	135	139	135	135	106	135	149	132	157	144	120	131	162
29.4667	140	150	130	140	146	143	139	146	149	139	129	119	135	135	132	132	132	135	135	120	152
29.4834	139	150	140	126	126	136	130	132	123	135	136	149	132	129	117	132	138	149	124	133	132
29.5001	165	127	130	123	132	138	123	140	106	143	146	135	142	150	137	138	140	146	122	158	140
29.5168	142	146	116	119	150	146	136	135	120	133	127	145	148	145	135	139	129	152	130	144	104
29.5335	140	126	135	119	140	122	105	125	108	145	108	122	144	145	138	148	119	130	143	158	133
29.5502	156	152	162	120	143	139	136	137	127	142	151	129	140	155	130	104	137	140	142	167	129
29.5669	131	142	112	105	106	118	129	114	142	132	139	154	138	125	145	118	130	122	108	131	125
29.5836	106	143	120	120	113	133	143	142	131	124	105	126	149	148	150	137	133	143	124	127	127
29.6003	169	137	138	158	124	118	122	129	103	131	137	137	156	116	133	142	124	142	126	136	145
29.617	158	130	155	132	144	146	139	116	135	150	118	151	140	149	143	146	112	139	142	130	125
29.6338	131	135	145	129	137	136	129	129	119	140	132	122	124	145	126	152	136	125	145	139	132
29.6505	133	138	143	129	132	139	123	131	178	126	135	140	113	132	146	133	152	119	112	132	145
29.6672	137	149	127	126	127	117	127	127	127	152	143	142	125	146	143	155	145	132	140	144	108
29.6839	165	136	94	143	123	157	126	133	133	137	93	140	163	151	117	132	123	148	129	129	129
29.7006	120	152	126	127	114	143	122	168	120	122	118	124	119	117	133	122	138	144	135	151	138
29.7173	155	135	162	122	120	113	106	122	126	129	137	126	120	148	125	151	133	126	132	129	133
29.734	127	125	157	130	105	122	148	149	139	119	117	143	138	149	130	131	145	152	140	130	143
29.7507	148	130	127	130	132	154	130	139	146	125	129	145	125	140	124	137	130	149	140	136	120
29.7675	116	163	132	129	140	126	156	145	130	143	118	137	142	146	132	136	146	136	142	164	142
29.7842	118	127	151	132	118	127	129	137	131	117	126	130	137	133	145	104	129	135	125	130	132
29.8009	149	118	139	131	162	140	113	137	151	123	142	126	146	158	135	108	130	117	130	136	151
29.8176	135	123	127	142	133	122	140	139	139	120	142	156	135	119	152	113	148	123	126	129	139
29.8343	148	136	124	125	135	130	119	129	112	136	143	116	125	124	119	140	126	112	116	116	123
29.851	142	131	112	133	145	140	120	126	145	145	117	120	122	125	139	117	155	136	136	130	144
29.8677	135	122	125	132	123	129	136	133	124	108	124	133	144	155	123	133	137	126	149	135	116
29.8844	152	143	135	119	168	142	133	117	139	146	130	143	120	150	116	145	120	145	126	144	135
29.9012	140	149	124	150	117	136	145	146	129	151	137	131	135	136	156	130	125	106	133	105	150
29.9179	156	117	132	122	145	133	123	122	137	114	143	155	136	118	129	123	116	125	133	112	140
29.9346	138	117	126	137	142	138	143	125	151	140	131	129	144	138	148	145	122	127	150	116	148
29.9513	125	146	156	132	139	142	127	101	161	130	136	148	155	154	113	135	120	156	142	132	133
29.968	114	108	142	142	140	130	163	114	130	131	142	127	136	137	125	138	94	116	131	158	145
29.9847	139	127	126	125	139	158	138	117	146	123	139	112	146	127	127	144	146	143	150	137	116
30.0014	149	143	116	145	129	133	131	135	129	135	119	120	140	120	116	130	135	123	107	107	110
30.0181	152	144	131	162	132	123	130	143	139	148	124	136	136	135	148	140	125	139	101	129	126
30.0348	142	146	137	131	127	133	151	154	139	113	124	156	136	139	146	113	114	143	125	120	145
30.0515	146	157	130	151	124	125	120	131	138	142	144	137	124	119	123	138	120	117	116	135	118
30.0683	108	150	138	145	126	138	123	120	123	144	130	117	136	145	135	110	149	125	132	132	137
30.085	125	163	143	148	130	144	148	145	136	132	140	143	119	140	129	138	127	123	111	137	123
30.1017	146	164	123	142	123	146	133	131	114	136	131	126	152	131	119	124	131	124	127	117	138
30.1184	135	150	127	125	140	125	132	129	165	132	150	116	135	133	139	127	149	135	132	112	127
30.1351	142	144	137	140	145	133	136	133	148	129	127	150	142	142	136	122	132	136	133	118	118
30.1518	130	167	125	133	113	150	124	111	133	125	150	151	127	133	138	113	125	120	138	129	130
30.1685	120	138	131	137	150	150	144	127	130	118	126	126	139	125	138	127	127	149	137	138	117
30.1852	138	152	117	118	110	132	126	126	127	135	130	137	143	117	131	144	130	150	124	142	133
30.202	119	117	140	130	135	139	103	120	117	138	130	120	131	136	143	106	135	163	120	127	127
30.2187	138	142	138	125	143	124	156	114	140	148	113	122	150	104	123	127	127	137	120	135	124
30.2354	132	152	145	126	126	156	143	152	122	132	123	120	132	145	140	118	127	123	106	111	139
30.2521	122	132	161	129	142	129	126	151	139	142	126	146	130	130	129	118	146	132	113	125	150
30.2688	142	127	136	101	118	135	142	139	122	131	140	132	124	148	148	138	125	118	156	129	150
30.2855	148	151	107	108	136	157	126	130	145	129	126	125	139	122	126	130	116	113	124	138	112
30.3022	150	162	135	137	142	138	137	152	138	142	131	140	144	126	131	138	136	117	126	112	123
30.3189	127	146	150	123	125	118	126	144	145	163	142	150	123	123	126	140	145	108	111	125	143
30.3356	143	126	130	132	113	117	129	112	135	149	144	124	112	132	127	119	127	145	131	108	136
30.3524	132	130	142	118	129	127	129	127	127	129	118	130	125	122	145	127	113	113	120	130	124
30.3691	132	146	124	132	119	137	152	140	138	127	125	101	144	125	136	122	137	113	135	132	119
30.3858	130	129	120	150	95	154	155	131	122	139	131	122	127	146	157	124	107	105	126	136	130
30.4025	142	135	157	126	148	143	145	137	142	137	131	111	122	127	138	123	110	130	132	124	110
30.4192	157	132	146	145	127	130	167	146	116	129	137	136	157	125	117	129	138	112	91	138	135
30.4359	139	130	136	124	137	135	124	139	123	140	138	117	130	172	124	145	113	122	118	136	132
30.4526	150	132	151	117	133	150	145	143	140	156	129	137	131	111	137	144	142	110	131	140	140
30.4693	156	148	132	124	145	139	111	139	142	132	137	135	106	130	118	152	122	131	123	113	120
30.486	161	113	119	137	126	150	130	142	132	123	116	127	136	131	133	143	129	116	137	136	118
30.5027	152	127	118	129	116	132	126	148	122	116	120	162	143	135	123	148	131	142	127	162	114
30.5195	122	146	114	131	136	138	138	111	125	88	127	143	144	131	144	116	124	140	150	117	131
30.5362	130	124	137	152	138	131	142	129	113	133	120	127	117	140	138	127	123	131	119	122	133
30.5529	142	119	138	125	124	135	130	127	122	118	145	123	146	117	114	140	156	124	131	124	117
30.5696	133	143	122	131	118	138	145	143	144	132	130	122	107	124	139	138	127	125	130	117	130
30.5863	137	163	148	108	152	120	143	148	122	129	116	146	137	142	110	137	120	123	124	135	142
30.603	129	144	145	135	117	135	132	138	119	131	154	114	122	136	133	112	113	117	131	137	127
30.6197	130	140	158	122	124	131	136	131	158	149	133	137	140	116	133	143	103	119	143	125	117
30.6364	107	139	119	155	122	148	143	144	142	145	156	142	123	135	142	136	117	125	113	133	137
30.6532	169	146	116	146	117	129	135	131	116	129	117	136	125	130	137	139	120	122	127	139	146
30.6699	135	133	108	140	151	130	131	155	129	132	136	142	145	125	126	131	91	132	114	142	130
30.6866	127	122	130	124	149	133	122	114	123	148	116	140	136	144	127	137	111	139	127	136	122
30.7033	136	137	131	125	131	124	125	108	120	138	144	144	145	152	133	113	119	124	119	133	130
30.72	135	120	137	120	135	130	122	139	148	142	92	138	129	132	136	119	123	124	131	116	138
30.7367	107	142	122	133	132	138	149	161	138	126	129	126	131	154	144	136	122	117	140	117	124
30.7534	125	124	118	140	140	132	133	126	145	129	158	129	146	132	149	110	111	150	132	129	108
30.7701	144	146	140	154	116	130	127	131	150	120	130	145	135	112	127	130	124	118	137	125	95
30.7868	137	132	136	106	123	122	145	152	152	131	155	151	143	164	129	129	151	132	124	114	110
30.8036	136	131	105	148	132	137	137	125	146	137	133	136	145	131	148	132	133	142	120	126	154
30.8203	108	162	113	142	129	132	145	150	156	137	161	126	139	124	143	146	107	140	122	125	124
30.837	144	142	120	130	139	150	145	138	149	154	132	164	154	164	130	135	140	159	119	120	133
30.8537	169	129	132	150	161	127	139	154	146	157	148	130	171	157	159	149	146	137	144	106	114
30.8704	139	144	127	142	152	124	130	159	170	122	140	139	152	155	170	155	132	126	136	114	113
30.8871	143	158	135	133	127	135	167	170	151	161	172	168	161	194	163	146	162	145	118	137	135
30.9038	132	140	136	163	124	171	137	137	161	167	171	191	174	194	188	143	151	105	118	122	137
30.9205	135	161	158	133	157	157	145	168	158	189	193	163	190	197	183	176	126	144	143	145	146
30.9372	164	168	126	158	140	159	194	181	193	183	215	212	207	225	199	155	150	137	149	118	136
30.954	162	133	131	172	161	180	155	191	172	193	229	226	262	249	201	151	174	111	120	127	139
30.9707	125	172	148	142	176	193	194	195	220	203	228	264	251	267	195	162	150	125	131	114	125
30.9874	156	174	181	176	228	191	196	208	204	261	280	248	340	283	222	152	118	127	116	131	114
31.0041	164	165	154	183	209	185	212	247	249	284	287	294	337	305	215	151	133	112	114	116	129
31.0208	185	202	162	228	207	227	271	285	304	305	351	345	345	351	203	193	170	146	122	125	122
31.0375	194	197	194	215	222	257	241	313	311	340	377	368	374	306	252	126	156	149	140	107	137
31.0542	209	199	201	247	272	252	296	318	369	405	363	398	373	375	242	155	129	137	105	110	105
31.0709	203	210	220	244	293	331	338	373	355	459	431	394	351	329	270	144	140	139	103	133	114
31.0877	253	232	238	268	322	343	373	368	421	426	405	415	406	351	257	165	136	118	119	117	126
31.1044	268	291	254	290	309	381	413	412	414	411	430	441	357	338	280	180	137	118	108	119	142
31.1211	319	297	294	349	417	387	428	403	464	425	458	386	370	325	277	144	155	127	113	116	118
31.1378	394	332	315	412	394	454	472	447	453	448	381	377	328	297	255	164	132	117	125	133	125
31.1545	396	403	335	405	401	427	443	450	435	405	387	361	302	266	239	167	164	117	116	125	113
31.1712	424	405	371	415	463	485	473	476	490	401	389	366	270	284	262	187	157	119	117	124	99
31.1879	458	458	375	433	486	464	479	450	432	349	332	309	267	260	259	151	155	116	131	120	137
31.2046	471	470	402	426	427	446	420	430	383	364	318	293	210	212	255	140	145	104	110	120	125
31.2213	477	471	441	456	446	441	401	419	401	283	270	281	219	193	212	159	132	135	113	117	114
31.2381	486	465	427	469	440	399	337	360	344	261	255	199	208	189	170	157	161	101	105	112	135
31.2548	458	462	415	444	434	354	322	312	293	259	246	180	177	163	182	149	152	127	135	124	138
31.2715	394	456	473	356	347	389	276	255	276	207	215	185	150	167	149	143	149	142	111	140	116
31.2882	363	402	422	367	369	332	241	248	267	207	152	165	155	126	132	152	152	145	133	140	100
31.3049	363	400	414	355	332	265	248	215	232	188	177	164	139	148	133	144	137	118	117	137	114
31.3216	347	393	368	304	290	257	214	238	188	180	164	154	151	139	151	167	113	123	136	117	131
31.3383	304	277	309	283	209	242	184	185	194	154	148	152	146	130	101	137	125	100	113	125	116
31.355	294	280	300	234	221	199	195	168	163	139	145	133	120	124	152	163	118	132	123	104	107
31.3717	262	262	283	207	193	183	151	165	145	152	143	116	111	108	122	150	105	122	127	130	108
31.3884	264	235	226	176	183	162	158	156	132	120	129	158	137	117	136	154	131	114	108	108	94
31.4052	206	175	226	187	158	152	140	150	138	152	119	122	142	130	130	151	136	116	116	112	137
31.4219	175	209	176	163	139	155	142	171	124	135	129	124	140	116	124	140	125	116	113	129	113
31.4386	150	154	169	165	142	117	118	146	148	130	113	122	118	138	136	158	110	122	125	116	124
31.4553	163	154	170	155	151	129	140	159	145	108	144	155	135	137	118	127	91	133	117	124	148
31.472	138	177	157	142	133	139	145	148	120	120	123	113	133	132	124	135	122	132	129	125	127
31.4887	131	146	137	137	144	145	143	100	127	118	124	117	127	125	137	138	169	112	136	129	135
31.5054	159	142	144	125	143	133	140	131	135	135	117	136	105	120	123	138	114	113	120	126	127
31.5221	111	151	151	127	107	135	145	129	127	161	110	152	136	118	104	119	130	120	137	129	114
31.5389	140	124	137	114	138	126	107	123	112	122	114	117	117	130	119	129	144	138	116	126	135
31.5556	137	139	154	119	140	119	123	129	116	122	149	124	125	98	114	123	144	105	131	132	123
31.5723	150	136	143	142	122	111	127	124	117	130	138	119	117	132	130	123	116	116	116	137	131
31.589	129	135	137	125	122	126	129	101	114	114	124	131	118	125	119	120	142	129	120	129	129
31.6057	122	126	125	122	130	117	131	125	140	135	136	137	144	133	114	116	125	104	137	131	132
31.6224	119	118	111	125	126	136	127	106	125	140	118	130	122	122	137	135	120	112	133	142	140
31.6391	136	144	111	111	136	135	106	131	126	98	118	114	110	106	140	123	132	148	165	139	155
31.6558	118	130	127	105	103	120	100	112	129	126	117	129	111	129	127	130	120	140	139	132	146
31.6725	135	126	111	118	142	110	118	110	130	112	120	137	144	114	108	117	131	118	132	139	123
31.6893	140	159	132	117	124	118	116	108	118	101	91	130	112	116	111	119	136	129	127	123	120
31.706	106	103	136	124	137	126	113	106	113	118	131	99	111	129	111	123	116	133	150	116	117
31.7227	122	135	129	119	125	126	132	135	127	111	130	131	122	104	116	114	120	127	136	144	112
31.7394	114	124	127	106	116	120	130	137	138	120	90	135	124	133	103	107	145	131	139	123	113
31.7561	133	122	124	130	126	126	113	124	110	108	119	111	116	120	97	122	139	156	152	119	159
31.7728	143	116	135	118	137	114	123	113	139	120	116	90	124	122	116	124	113	132	135	113	145
31.7895	124	112	122	140	137	122	118	112	130	123	117	114	133	129	110	105	122	138	145	105	139
31.8062	165	142	140	122	129	129	113	129	129	111	114	112	119	136	118	123	139	142	129	138	124
31.8229	118	110	113	126	117	116	130	143	129	108	105	94	125	100	137	123	143	131	116	136	100
31.8396	130	137	116	142	114	114	112	125	120	116	113	100	116	113	133	120	126	123	130	136	135
31.8564	116	104	110	116	111	119	110	118	114	140	117	117	116	110	110	126	100	118	123	127	129
31.8731	125	130	100	112	105	108	113	111	123	105	118	97	120	120	106	118	103	112	129	117	104
31.8898	125	122	124	123	131	135	127	113	104	117	114	127	124	108	120	114	130	126	130	127	110
31.9065	155	122	124	103	104	135	138	118	139	106	104	113	98	107	126	149	118	113	130	129	130
31.9232	127	122	124	124	119	144	122	99	100	142	111	108	122	100	117	97	116	108	127	108	104
31.9399	119	122	142	124	120	129	106	127	105	97	116	126	118	117	124	133	113	123	110	116	95
31.9566	143	124	101	126	120	107	110	100	111	126	111	123	136	101	126	99	139	120	101	99	125
31.9733	126	129	112	108	103	114	112	111	133	155	88	116	117	94	123	110	88	131	107	112	132
31.9901	114	127	120	126	116	117	99	127	116	132	101	110	98	120	118	123	123	114	127	122	124
32.0068	129	107	104	132	114	120	138	108	106	113	108	127	131	117	120	116	130	124	117	127	114
32.0235	111	130	123	127	106	100	107	113	127	91	125	107	107	142	151	110	110	110	108	125	114
32.0402	101	123	133	117	125	129	120	122	113	116	113	139	122	120	112	110	114	110	114	124	130
32.0569	114	146	123	118	112	133	133	98	133	136	118	129	113	148	135	95	131	113	116	113	113
32.0736	104	120	110	93	124	118	116	119	137	119	125	124	108	112	126	99	117	124	119	123	139
32.0903	114	142	129	103	107	126	112	120	130	125	112	112	110	104	122	104	133	133	126	130	124
32.107	110	129	94	106	101	106	119	112	106	118	136	113	132	101	85	114	111	120	130	116	137
32.1238	135	129	125	110	132	111	97	144	107	93	122	152	124	107	123	124	112	126	105	106	119
32.1405	133	150	119	120	111	111	112	108	107	127	126	133	119	117	123	120	104	112	114	132	131
32.1572	117	139	101	143	106	104	116	112	116	114	124	110	123	108	106	122	105	105	110	131	122
32.1739	132	140	120	111	132	114	92	118	125	94	112	97	127	113	125	110	122	111	113	130	110
32.1906	120	154	119	133	101	117	107	114	142	101	122	118	90	124	94	114	124	142	92	127	113
32.2073	133	120	120	124	98	126	103	105	118	116	127	117	119	127	118	119	114	108	119	112	122
32.224	104	105	116	100	114	138	106	118	129	123	116	132	95	118	122	130	124	113	133	111	125
32.2407	123	124	123	108	111	118	120	116	133	125	138	99	118	118	122	108	98	108	119	101	112
32.2574	117	146	101	111	132	137	137	117	119	130	119	116	111	136	119	107	105	118	124	91	113
32.2741	122	108	99	111	116	123	111	130	105	106	104	107	137	122	112	116	129	106	116	113	113
32.2909	92	99	105	122	101	100	95	114	135	114	124	132	135	101	100	125	114	125	120	119	100
32.3076	129	113	123	101	100	113	95	112	129	120	113	132	110	114	116	105	110	116	119	112	108
32.3243	124	117	106	111	118	116	111	104	137	119	104	116	85	105	112	93	111	123	132	94	94
32.341	113	112	100	117	107	116	126	106	110	108	100	108	118	101	119	129	105	119	101	113	117
32.3577	122	111	110	101	111	107	123	107	111	126	113	137	103	120	103	120	95	116	106	127	93
32.3744	124	125	105	123	117	118	99	118	100	120	130	117	105	118	118	108	113	124	116	135	120
32.3911	116	120	88	123	126	114	127	145	119	120	108	112	112	107	114	108	129	136	113	118	119
32.4078	111	108	112	117	114	106	139	110	122	100	106	108	127	127	101	114	93	117	101	110	111
32.4246	112	113	126	101	101	123	131	84	120	123	114	95	112	130	126	113	100	112	126	103	129
32.4413	116	116	123	117	106	111	127	123	126	98	108	114	104	104	118	106	119	99	154	117	118
32.458	108	119	107	127	122	105	111	130	107	106	122	123	122	123	120	97	94	93	99	95	111
32.4747	116	104	129	118	124	100	108	105	122	144	107	111	132	107	133	113	111	108	110	103	123
32.4914	124	116	94	112	114	84	125	105	132	124	127	133	114	113	127	108	117	103	111	87	94
32.5081	113	133	125	120	108	110	116	119	122	95	132	111	117	107	122	120	120	123	111	114	140
32.5248	127	117	112	122	106	125	108	101	126	101	125	123	112	107	106	110	101	117	130	101	113
32.5415	114	122	145	114	117	117	110	110	111	110	117	104	113	104	123	120	108	112	125	127	116
32.5582	145	127	122	124	116	105	99	118	95	116	130	99	105	119	103	106	132	118	95	127	125
32.575	118	113	104	123	140	122	107	125	114	105	126	101	156	119	119	125	116	99	122	98	130
32.5917	111	113	104	104	108	107	117	112	113	127	124	94	114	124	106	100	112	100	117	130	107
32.6084	116	107	111	114	108	138	117	101	136	127	88	111	119	131	130	112	108	132	127	111	93
32.6251	136	124	93	129	95	131	106	127	118	113	93	104	110	119	99	80	105	138	133	113	97
32.6418	113	113	108	100	94	124	97	111	110	125	108	98	100	110	120	111	114	104	125	110	98
32.6585	103	130	114	122	126	117	110	108	106	122	112	111	110	123	95	117	132	104	123	97	104
32.6752	116	112	116	101	133	112	116	103	106	124	105	123	116	84	103	98	124	104	129	105	90
32.6919	104	122	101	97	110	113	111	105	131	111	105	112	116	117	106	97	123	126	99	98	117
32.7086	131	106	108	116	105	99	99	114	125	124	101	106	101	101	94	107	107	117	118	117	92
32.7253	92	108	113	127	123	122	125	122	98	118	97	104	108	108	117	108	143	122	120	127	110
32.7421	100	124	122	122	98	135	101	100	91	123	122	101	116	97	111	111	100	87	106	107	118
32.7588	113	129	108	94	107	112	93	106	114	122	129	120	113	130	114	110	110	104	120	127	103
32.7755	111	108	112	101	111	106	98	129	105	98	103	119	104	92	93	127	94	130	103	95	107
32.7922	126	123	99	101	108	99	120	122	113	113	118	100	120	94	126	124	93	110	95	114	112
32.8089	124	97	110	98	120	112	116	104	132	113	99	114	100	110	114	86	97	116	105	110	122
32.8256	139	114	111	111	101	103	123	105	118	104	100	118	101	118	114	105	88	131	116	110	106
32.8423	106	111	107	105	122	93	107	108	105	113	103	106	120	124	119	94	99	110	104	114	111
32.859	113	101	107	124	108	106	107	144	113	124	117	125	105	130	123	110	112	103	104	132	104
32.8757	116	116	100	114	123	108	135	120	100	108	101	100	122	100	131	117	99	110	101	107	118
32.8925	118	98	114	114	122	122	104	118	119	119	113	113	92	105	112	119	130	114	110	118	113
32.9092	124	112	99	103	120	99	105	125	126	91	118	107	117	130	93	119	120	105	112	108	125
32.9259	112	124	123	126	123	99	123	108	120	99	117	123	105	110	108	117	113	113	112	114	103
32.9426	111	126	122	114	107	112	124	107	130	122	103	101	113	99	112	106	112	120	101	108	98
32.9593	126	108	98	104	114	103	118	107	138	104	123	107	106	116	116	106	125	106	110	97	101
32.976	130	113	110	112	122	118	100	116	94	114	120	108	129	85	106	117	119	143	93	119	87
32.9927	127	107	110	105	122	123	105	98	118	106	122	100	103	90	117	120	99	88	113	129	114
33.0094	101	94	105	108	100	94	107	118	101	106	107	118	113	123	123	108	104	123	95	125	123
33.0262	116	105	108	118	107	93	92	105	114	101	87	132	112	106	125	112	122	118	92	107	119
33.0429	122	104	95	122	112	113	95	119	93	116	103	118	120	106	123	79	110	110	93	110	119
33.0596	123	110	113	101	92	122	119	107	113	112	114	114	117	108	110	112	101	113	99	112	124
33.0763	98	127	101	123	118	106	110	95	116	101	103	118	118	104	107	105	127	108	97	94	113
33.093	116	131	101	98	106	103	91	98	113	123	122	120	136	119	105	99	111	122	110	98	110
33.1097	122	107	110	112	110	113	130	120	106	118	94	107	107	105	87	98	112	104	118	98	125
33.1264	97	118	117	105	95	118	92	120	100	95	84	104	104	110	125	100	119	129	113	110	119
33.1431	125	114	116	112	113	130	111	110	112	100	93	113	116	100	100	137	94	117	112	97	124
33.1598	112	107	104	113	119	92	122	108	120	98	119	104	122	104	119	120	108	120	85	113	111
33.1766	125	105	116	114	104	103	123	91	90	103	135	114	117	125	118	133	124	106	114	126	117
33.1933	112	131	90	95	114	118	99	111	113	105	107	127	119	124	107	118	100	120	92	110	114
33.21	93	111	106	124	104	108	125	110	104	120	108	104	80	123	119	110	112	105	107	103	103
33.2267	113	122	117	137	116	107	114	117	100	112	125	105	113	101	122	114	111	88	118	124	110
33.2434	103	146	112	108	118	112	107	113	118	93	106	106	122	114	106	110	119	104	103	100	108
33.2601	114	132	93	117	106	105	119	85	118	120	110	108	125	119	110	120	100	133	97	114	117
33.2768	110	104	99	88	100	110	103	116	116	97	108	120	103	129	120	111	137	125	103	110	126
33.2935	107	126	99	124	101	105	107	129	112	101	127	105	87	127	92	90	108	106	111	101	130
33.3103	116	98	87	114	105	108	112	112	110	126	103	118	107	114	112	97	110	110	103	103	106
33.327	92	135	91	101	117	112	108	113	110	118	105	103	99	93	106	118	100	101	123	94	111
33.3437	106	91	103	108	137	92	122	110	88	110	105	110	103	107	84	113	113	119	112	103	131
33.3604	112	106	105	138	90	103	103	127	114	93	105	77	120	126	105	101	140	105	117	101	90
33.3771	108	116	114	107	91	93	107	114	123	107	110	117	112	111	111	111	112	103	117	110	113
33.3938	108	100	112	122	116	93	112	124	107	118	119	105	98	90	106	103	92	101	112	98	122
33.4105	126	101	98	106	98	119	98	140	93	117	111	93	106	93	86	99	114	92	107	123	106
33.4272	107	117	95	108	82	114	105	106	113	123	84	99	105	111	114	108	105	116	116	113	110
33.4439	111	116	104	98	100	94	88	98	98	114	95	116	103	123	114	110	100	95	114	110	119
33.4607	82	112	94	120	120	110	104	94	124	93	94	94	127	99	100	118	107	94	129	91	103
33.4774	112	101	119	114	92	116	113	110	127	124	129	107	101	116	105	112	129	105	117	124	112
33.4941	106	114	97	98	93	118	123	108	94	112	106	100	100	100	119	120	95	112	91	117	88
33.5108	100	124	124	97	94	112	129	100	125	113	118	110	91	110	101	116	113	108	114	99	101
33.5275	105	123	108	99	116	106	99	104	104	106	98	98	106	118	120	118	103	111	106	125	116
33.5442	97	100	97	94	131	105	103	110	142	114	118	117	119	123	119	90	114	108	125	92	107
33.5609	97	100	101	125	103	110	85	90	110	94	112	86	98	114	93	120	87	100	94	111	95
33.5776	126	116	105	111	116	91	88	104	99	126	111	86	113	90	108	123	126	99	69	93	99
33.5943	126	104	119	126	107	98	108	112	97	90	110	105	97	110	105	104	106	114	104	124	103
33.611	119	113	100	112	131	114	114	107	125	100	117	98	90	101	107	111	99	114	120	105	98
33.6278	90	123	110	106	122	101	113	112	107	100	107	123	122	112	110	90	127	97	106	98	99
33.6445	100	86	97	108	106	94	93	101	124	107	108	111	107	84	107	91	86	117	117	117	91
33.6612	112	113	100	106	113	98	104	95	93	137	97	116	110	97	126	111	94	106	94	117	117
33.6779	133	98	104	107	103	101	108	95	123	105	84	105	97	111	95	100	116	111	95	122	103
33.6946	117	106	92	106	108	87	100	113	92	99	106	103	92	94	103	114	101	110	122	103	116
33.7113	95	108	112	111	107	107	113	93	110	110	98	127	95	101	104	101	104	114	119	86	112
33.728	122	122	104	122	99	94	95	126	117	113	123	106	112	117	119	103	104	97	108	103	103
33.7447	86	110	103	92	105	95	112	85	93	119	105	126	116	107	91	99	103	93	106	114	86
33.7615	93	120	90	129	108	112	94	97	105	104	107	118	112	108	98	93	114	124	105	99	100
33.7782	87	92	94	104	113	126	111	118	103	126	107	101	107	93	101	99	112	105	94	92	111
33.7949	111	117	100	103	94	103	116	104	110	135	114	90	123	110	118	90	122	107	106	110	98
33.8116	112	113	101	104	104	88	106	139	99	108	112	107	92	99	103	100	105	120	107	119	93
33.8283	78	104	99	100	99	100	94	112	99	92	119	95	86	117	87	84	107	94	81	114	93
33.845	127	81	99	119	126	131	101	116	88	112	97	94	106	100	95	101	82	86	94	111	91
33.8617	117	114	107	85	107	103	120	123	93	84	117	94	113	122	93	99	81	94	113	97	116
33.8784	143	119	117	123	101	99	101	103	106	122	104	127	97	116	88	117	103	99	112	108	119
33.8951	106	111	120	108	79	107	117	129	120	114	99	116	92	94	120	117	91	114	92	107	103
33.9119	98	110	112	124	103	98	125	123	103	107	95	92	108	88	114	92	98	97	100	117	104
33.9286	108	110	99	90	132	98	112	106	87	107	100	114	86	110	126	90	112	117	110	90	104
33.9453	103	110	99	118	101	91	112	97	92	98	104	105	107	95	112	93	80	112	94	86	82
33.962	105	98	86	77	97	103	100	106	117	91	113	124	111	143	105	105	114	104	125	92	101
33.9787	101	94	82	100	104	101	88	72	111	129	124	106	97	119	132	110	97	116	104	104	90
33.9954	97	104	108	93	80	98	93	95	108	116	105	100	117	106	105	99	123	103	105	94	127
34.0121	123	104	113	97	112	105	103	105	107	111	113	112	140	114	110	112	107	108	101	99	106
34.0288	113	110	98	106	114	107	104	106	106	104	114	111	108	122	105	105	100	106	116	108	111
34.0455	94	103	120	120	110	104	112	131	104	110	98	127	124	114	118	132	94	97	93	98	93
34.0622	98	107	91	105	100	99	113	95	100	118	131	100	114	106	110	100	92	113	92	97	118
34.079	114	108	97	108	104	112	110	113	122	116	137	116	130	123	100	105	98	108	98	101	92
34.0957	105	131	77	106	94	111	110	126	112	114	103	132	131	119	123	111	106	107	99	118	99
34.1124	100	106	107	101	118	118	100	112	108	130	124	157	137	116	116	95	105	106	99	98	110
34.1291	105	116	106	106	107	111	98	125	142	157	144	148	143	122	106	116	108	105	119	91	99
34.1458	112	111	88	110	110	114	125	125	111	138	124	158	136	151	111	119	112	118	92	108	101
34.1625	97	114	98	99	154	119	156	124	140	145	125	133	127	155	126	129	120	97	99	122	105
34.1792	122	118	131	112	117	139	131	123	130	129	122	156	140	144	137	139	112	88	82	88	98
34.1959	111	112	146	159	124	125	123	157	145	155	145	152	136	159	140	138	127	81	99	107	105
34.2126	100	106	127	133	118	126	122	150	135	152	138	143	122	140	154	106	92	103	103	82	88
34.2294	135	130	125	151	163	125	154	154	162	149	154	138	132	142	125	101	98	108	93	101	84
34.2461	144	130	106	139	146	123	151	133	149	155	146	148	116	138	154	106	97	95	95	118	132
34.2628	139	132	131	148	155	133	139	137	145	146	140	136	122	97	133	131	133	117	101	105	93
34.2795	133	117	140	145	143	138	157	143	168	150	148	138	130	119	131	104	111	119	97	107	119
34.2962	145	139	140	145	139	159	127	133	136	135	130	131	130	97	105	94	101	119	110	101	99
34.3129	167	129	164	124	144	157	151	144	126	120	152	122	117	108	122	110	99	93	98	85	114
34.3296	161	137	133	135	118	143	144	122	144	136	112	105	104	119	106	110	98	95	103	105	112
34.3463	139	131	158	120	136	132	135	133	127	116	132	126	127	117	131	129	108	101	101	116	86
34.3631	154	133	144	155	113	142	120	107	139	112	135	98	105	108	110	108	104	126	110	97	85
34.3798	149	149	140	139	120	137	131	137	125	105	103	107	103	98	107	117	114	117	98	116	104
34.3965	149	144	136	152	130	120	127	106	104	137	114	113	107	94	105	124	119	86	105	97	97
34.4132	127	133	175	119	114	146	108	118	124	114	100	103	119	94	112	119	117	131	101	104	110
34.4299	130	144	131	135	118	103	111	120	111	111	120	118	103	105	105	87	108	77	97	92	116
34.4466	126	138	138	125	104	119	98	92	111	124	106	119	85	98	111	84	97	105	112	110	103
34.4633	127	151	138	114	99	110	100	114	91	93	106	86	101	86	101	100	106	112	97	101	91
34.48	114	122	104	105	110	106	111	94	100	117	88	111	98	110	77	104	104	100	95	105	93
34.4967	106	119	97	133	101	105	117	105	104	101	106	100	93	103	97	94	97	103	97	111	105
34.5135	101	113	125	119	104	110	97	104	105	98	88	108	103	87	88	123	104	82	97	113	77
34.5302	99	120	123	113	79	110	97	91	110	105	107	95	84	113	117	117	105	98	104	97	110
34.5469	111	100	101	86	100	95	101	93	86	104	105	91	88	103	86	119	95	99	97	100	95
34.5636	97	101	116	93	111	95	107	95	75	87	116	92	107	118	84	120	95	80	106	116	97
34.5803	105	119	110	108	124	117	101	84	98	92	100	107	111	94	95	131	99	111	91	104	87
34.597	104	106	106	92	101	112	93	93	113	95	94	94	94	108	103	90	120	103	98	116	85
34.6137	92	90	105	90	112	116	107	93	110	99	99	75	72	112	99	113	107	84	107	108	111
34.6304	81	100	120	95	93	120	94	69	101	100	74	91	93	92	116	92	100	107	111	91	86
34.6472	103	108	86	107	111	95	105	92	104	80	104	101	100	112	118	104	88	131	125	97	110
34.6639	108	107	122	99	81	82	113	84	105	81	100	74	88	90	99	92	112	131	119	108	100
34.6806	94	94	80	101	111	98	99	79	113	80	95	103	84	95	100	124	101	118	110	94	104
34.6973	94	107	97	119	123	88	123	95	78	84	81	117	104	103	80	107	117	103	110	129	122
34.714	106	117	101	98	97	113	99	112	87	82	113	92	114	108	86	107	99	90	92	100	119
34.7307	100	105	84	100	107	104	100	78	82	108	108	82	92	86	103	99	105	112	111	114	146
34.7474	97	94	106	91	78	97	99	101	124	98	110	86	107	94	100	97	122	99	120	136	131
34.7641	88	106	87	91	82	80	94	75	91	103	97	98	87	105	106	110	108	122	125	137	127
34.7808	106	110	116	111	94	106	113	105	82	74	110	101	87	93	90	106	123	125	119	158	124
34.7976	95	94	100	113	88	130	107	88	91	116	88	99	119	118	101	95	135	111	110	122	124
34.8143	100	105	92	95	101	78	124	93	106	111	97	90	98	84	75	100	132	106	101	123	108
34.831	92	77	110	87	103	94	101	98	101	92	97	97	82	100	108	107	111	164	111	116	116
34.8477	98	111	95	93	87	95	111	95	104	86	103	94	92	105	106	80	111	114	131	107	105
34.8644	106	91	100	90	90	106	95	111	79	91	78	110	75	99	107	93	93	133	122	99	113
34.8811	87	87	87	113	99	100	93	86	98	112	92	94	99	91	106	105	113	131	129	105	127
34.8978	93	117	85	90	92	90	80	97	105	86	101	88	80	99	105	84	99	129	101	104	116
34.9145	98	107	87	84	104	104	108	95	100	88	98	113	97	94	84	99	113	123	118	107	120
34.9312	93	95	105	75	99	99	87	94	88	92	85	87	108	94	118	91	97	114	118	95	86
34.9479	81	93	100	106	101	100	90	112	90	103	90	82	90	110	110	105	92	112	91	88	107
34.9647	119	98	112	99	86	104	92	97	97	87	110	85	88	79	98	99	107	126	126	86	103
34.9814	108	91	82	90	100	101	106	94	93	110	77	87	78	98	107	107	101	126	107	106	113
34.9981	98	99	98	97	103	103	105	100	97	90	97	92	108	91	100	99	107	87	110	112	105
35.0148	94	100	90	106	94	118	99	92	81	87	99	74	95	90	95	98	91	100	94	110	107
35.0315	95	100	88	91	93	90	106	80	80	103	92	84	88	94	101	101	85	87	85	93	99
35.0482	98	105	82	77	94	93	101	103	82	110	90	104	98	100	103	94	103	95	110	93	85
35.0649	94	108	103	84	98	105	80	99	108	81	92	113	94	87	87	78	99	82	91	103	106
35.0816	94	93	97	100	91	99	81	88	92	79	97	80	106	97	92	85	75	85	99	104	87
35.0984	94	105	91	90	92	98	77	107	118	84	93	105	112	104	97	99	98	88	82	103	85
35.1151	105	106	106	101	71	94	103	82	92	93	84	91	120	104	85	100	90	105	97	101	94
35.1318	95	95	99	114	104	103	97	97	95	82	86	101	75	114	95	94	93	106	112	97	100
35.1485	107	79	90	82	87	97	74	86	103	81	97	93	81	99	95	106	97	108	100	92	95
35.1652	87	92	99	74	101	99	105	82	104	95	85	93	86	93	97	77	91	98	104	91	97
35.1819	85	87	104	80	93	104	95	78	105	97	85	101	95	87	97	101	99	99	107	92	87
35.1986	93	84	93	88	77	82	98	93	101	91	84	78	105	101	99	88	98	100	114	107	93
35.2153	93	98	103	91	99	87	92	84	116	92	107	77	94	88	90	91	107	120	99	112	91
35.232	113	92	111	103	87	80	94	114	99	103	131	88	86	100	104	92	120	81	92	94	87
35.2488	93	88	72	91	97	97	92	91	110	84	104	85	104	91	101	86	99	84	93	104	87
35.2655	123	81	93	91	84	92	79	85	86	97	77	87	114	77	103	80	101	93	81	90	105
35.2822	97	87	104	97	78	100	98	97	80	107	100	108	94	87	91	88	79	101	114	77	101
35.2989	84	91	78	87	94	91	86	72	92	99	97	98	84	95	75	79	103	98	88	108	81
35.3156	92	91	78	100	93	90	82	91	82	97	112	86	97	91	79	116	72	105	85	94	98
35.3323	84	94	101	81	80	84	101	77	87	88	81	101	107	91	103	91	116	92	90	90	80
35.349	113	91	87	92	91	99	103	101	86	103	73	110	81	84	82	100	91	105	82	90	84
35.3657	103	93	87	100	99	97	77	97	85	60	87	92	87	87	105	108	75	90	108	84	91
35.3824	114	95	103	74	112	106	103	81	95	106	77	92	103	94	93	85	100	94	101	85	99
35.3991	86	99	78	105	95	99	105	90	105	105	84	104	113	101	114	84	110	81	94	104	78
35.4159	97	90	87	86	106	110	92	84	95	108	81	97	90	81	68	86	105	87	80	103	74
35.4326	73	97	110	81	86	107	86	92	91	80	94	84	87	72	112	99	91	108	92	107	85
35.4493	88	98	100	90	80	99	81	100	100	94	93	81	93	99	87	85	107	94	88	90	91
35.466	100	100	84	79	87	77	71	86	69	99	99	87	80	101	97	87	105	86	97	105	88
35.4827	84	107	87	86	91	84	68	82	78	69	74	78	92	112	97	84	88	88	86	94	81
35.4994	67	95	88	91	86	95	100	81	111	91	108	80	92	107	84	77	87	86	79	90	95
35.5161	92	111	90	95	98	81	98	92	97	69	78	69	97	92	92	100	99	100	84	87	88
35.5328	95	92	90	78	88	84	116	87	93	79	77	86	87	84	98	85	77	91	92	84	110
35.5496	101	91	95	95	92	86	91	101	106	100	87	98	79	106	107	94	74	85	87	79	97
35.5663	92	82	105	85	103	97	93	100	77	97	95	98	90	92	87	116	84	87	78	80	94
35.583	79	82	92	59	88	85	92	92	80	93	98	94	77	84	100	95	79	82	104	111	85
35.5997	77	74	108	93	80	86	113	98	73	92	74	95	94	92	97	94	99	86	88	88	106
35.6164	85	91	82	80	69	99	91	93	94	85	91	92	91	75	90	85	93	78	86	86	95
35.6331	100	86	85	93	85	97	94	99	88	87	68	93	108	95	92	91	93	82	92	87	82
35.6498	90	88	97	100	105	91	98	92	87	85	71	97	98	85	97	90	91	112	99	90	106
35.6665	94	81	87	79	85	82	84	93	94	91	87	91	90	90	85	94	93	92	95	92	74
35.6833	88	84	73	78	98	91	97	88	95	85	90	87	90	94	94	88	95	77	108	91	104
35.7	95	87	92	99	95	92	101	79	81	81	100	88	75	91	95	79	93	92	94	81	91
35.7167	81	86	97	100	99	97	99	78	95	92	85	95	86	66	104	91	110	78	84	87	100
35.7334	112	80	88	88	68	98	98	108	107	101	94	95	82	84	86	87	106	90	81	79	103
35.7501	98	90	80	92	94	92	91	91	85	81	91	87	99	81	97	75	105	91	81	75	79
35.7668	75	105	72	94	103	80	88	88	85	103	101	77	101	74	77	63	110	93	85	91	91
35.7835	93	98	95	85	87	101	81	81	92	88	99	98	86	73	99	113	103	97	98	92	105
35.8002	97	110	99	75	85	103	71	98	86	90	61	93	87	97	82	92	84	92	87	91	72
35.8169	85	81	80	91	94	105	106	92	75	81	84	77	100	80	92	74	92	82	86	88	78
35.8336	94	80	98	113	100	92	99	80	86	82	88	90	98	92	84	88	90	103	103	94	87
35.8504	78	92	90	75	79	84	97	94	92	81	81	74	88	86	103	82	99	88	99	93	110
35.8671	106	92	80	85	69	81	105	82	108	84	82	88	108	71	77	100	77	95	88	81	82
35.8838	86	105	79	100	98	72	106	82	92	98	88	95	95	88	95	94	65	92	79	86	88
35.9005	75	93	81	99	86	97	85	71	84	87	94	77	81	74	105	95	71	110	103	88	93
35.9172	98	79	90	79	66	98	81	86	81	84	110	81	74	93	82	82	80	78	85	87	93
35.9339	99	106	97	87	84	73	88	97	100	85	94	85	106	100	94	75	94	88	90	71	92
35.9506	79	91	87	67	73	73	85	88	111	92	84	86	93	78	80	100	99	104	98	100	111
35.9673	77	85	79	92	99	82	71	101	93	84	86	87	93	95	91	85	82	74	106	93	92
35.9841	78	100	73	88	100	82	95	92	78	103	88	94	84	80	88	80	91	62	101	91	73
36.0008	110	79	99	87	78	74	106	92	80	105	95	93	88	99	75	97	94	69	84	100	82
36.0175	122	85	95	119	90	77	73	73	85	90	77	72	87	84	74	71	91	94	101	67	93
36.0342	107	81	87	101	91	74	90	93	98	69	80	85	87	97	97	81	104	100	92	86	66
36.0509	87	111	72	107	79	98	92	90	84	94	113	84	85	88	85	72	88	98	91	88	91
36.0676	85	100	93	80	110	81	77	85	88	84	110	90	86	100	82	90	99	105	86	79	82
36.0843	91	101	90	84	78	92	74	90	80	95	77	71	75	88	86	94	72	87	101	87	72
36.101	119	74	97	85	86	92	85	71	100	92	93	86	78	80	91	90	74	98	93	84	101
36.1177	90	98	73	91	88	95	78	74	110	85	104	93	61	80	94	104	101	85	86	106	85
36.1345	65	79	94	98	101	93	86	82	92	87	82	87	81	82	92	85	92	110	80	93	101
36.1512	86	92	69	90	77	68	79	94	55	91	104	75	82	75	95	91	77	99	80	75	92
36.1679	94	86	75	84	87	97	86	91	72	91	91	94	99	100	82	94	104	99	98	88	86
36.1846	93	80	97	73	84	78	105	79	87	85	105	106	93	87	99	82	75	90	86	78	95
36.2013	99	101	88	69	103	91	77	90	90	90	97	90	82	87	79	94	88	84	85	90	77
36.218	67	85	81	86	88	86	86	99	82	73	92	104	87	94	99	63	78	104	73	100	75
36.2347	86	103	92	73	78	81	90	72	97	93	81	68	75	84	79	72	104	98	103	78	97
36.2514	107	78	104	66	85	80	95	95	78	82	98	82	88	99	81	85	78	104	105	105	93
36.2681	100	111	87	105	86	99	75	93	81	86	87	73	79	87	94	103	101	91	101	95	93
36.2848	93	78	78	78	84	88	80	100	81	92	97	95	72	93	73	95	81	104	78	99	110
36.3016	90	85	97	79	69	58	98	85	94	68	94	113	69	94	97	110	84	82	87	105	87
36.3183	99	73	95	74	93	92	75	103	94	87	80	119	85	90	99	97	87	97	80	92	104
36.335	93	78	82	94	85	75	82	101	105	97	95	86	84	82	92	85	82	84	98	74	79
36.3517	99	99	85	85	84	85	74	82	99	98	72	87	77	92	80	80	85	82	85	84	77
36.3684	82	90	79	90	98	85	80	77	81	103	82	84	81	84	78	84	94	82	72	85	88
36.3851	75	79	81	81	79	80	73	63	86	74	101	91	85	86	92	69	91	86	93	86	91
36.4018	78	98	86	92	86	87	92	72	67	105	114	80	94	77	82	92	80	79	94	100	81
36.4185	90	81	79	88	86	78	94	81	91	79	94	71	87	99	74	99	78	78	92	85	106
36.4353	94	77	65	84	80	81	73	86	69	92	82	74	84	81	77	95	60	99	81	98	91
36.452	88	87	78	86	72	85	91	71	91	86	92	80	77	72	99	90	61	114	91	91	90
36.4687	97	87	90	91	93	75	82	95	94	105	97	92	66	68	79	81	91	112	85	106	93
36.4854	98	98	72	79	87	71	86	85	97	66	90	97	88	84	84	85	93	84	92	92	90
36.5021	95	81	81	88	98	82	95	79	86	74	79	90	79	97	90	78	85	90	88	85	91
36.5188	65	93	71	100	88	82	85	91	79	84	90	81	94	79	81	94	68	108	94	108	81
36.5355	78	81	90	75	93	75	108	97	97	75	87	58	74	82	73	105	90	104	85	78	84
36.5522	88	80	77	93	104	91	77	81	91	79	95	82	69	75	81	86	91	78	78	92	74
36.5689	93	93	78	74	90	95	90	78	77	91	79	59	95	75	71	85	68	79	71	103	75
36.5857	116	99	92	91	105	86	74	101	94	77	79	92	95	90	69	94	85	73	74	97	97
36.6024	100	92	79	88	81	77	82	74	88	87	95	97	81	82	86	78	78	74	74	84	95
36.6191	87	80	81	78	73	90	87	88	63	82	95	100	74	71	78	98	99	99	86	97	100
36.6358	88	100	78	71	66	77	72	93	90	82	81	82	74	86	86	95	75	93	85	77	92
36.6525	78	92	79	77	77	84	74	97	82	75	87	85	84	92	88	74	88	99	104	90	106
36.6692	73	91	88	93	71	78	78	63	63	80	75	78	80	75	69	86	84	86	82	108	88
36.6859	62	97	92	72	73	67	86	78	86	67	77	93	88	73	84	92	95	97	86	74	82
36.7026	95	81	101	79	86	71	92	90	79	80	87	105	80	97	85	72	99	84	110	101	85
36.7193	91	88	97	90	72	93	75	93	74	78	82	87	71	90	103	97	93	98	88	107	82
36.7361	72	87	74	94	88	95	82	79	81	94	99	92	90	92	84	94	80	90	97	81	85
36.7528	86	88	78	87	77	81	75	67	66	60	92	107	81	66	99	66	99	99	98	93	86
36.7695	61	94	72	60	84	75	77	79	65	74	84	80	73	85	98	97	91	85	93	120	79
36.7862	98	78	77	68	61	75	85	85	87	78	87	94	88	56	84	69	94	104	103	99	101
36.8029	73	93	85	71	82	78	67	87	95	111	72	93	82	66	73	105	95	88	103	95	105
36.8196	87	85	78	100	78	77	81	91	81	81	85	90	74	103	69	80	92	103	86	107	106
36.8363	94	81	81	90	91	108	74	72	91	62	80	78	87	91	78	85	106	93	100	97	92
36.853	88	66	98	79	72	73	81	75	69	74	99	77	82	78	84	87	62	99	95	90	105
36.8698	79	106	84	100	91	66	100	94	81	92	86	95	91	78	82	82	77	79	82	92	79
36.8865	75	94	66	97	91	97	74	62	95	88	75	71	85	104	84	75	92	95	87	82	90
36.9032	87	77	78	84	77	84	62	71	101	68	92	75	80	92	91	69	78	95	84	97	80
36.9199	73	106	84	79	78	67	86	95	85	72	86	84	97	92	87	86	92	92	80	82	87
36.9366	87	84	91	84	88	94	88	86	86	74	71	86	71	77	103	75	81	103	107	94	103
36.9533	103	88	75	67	92	85	94	84	81	80	100	79	100	90	88	86	79	85	87	94	94
36.97	81	80	91	81	74	65	85	77	94	60	88	85	92	86	68	106	97	86	104	98	100
36.9867	81	86	71	65	68	71	77	81	94	77	72	94	71	98	98	92	103	77	105	98	105
37.0034	88	74	84	63	90	97	79	86	86	77	95	85	77	79	84	95	99	84	79	97	92
37.0202	87	72	66	79	78	87	107	88	86	85	75	77	87	94	106	84	91	97	97	85	86
37.0369	81	103	80	85	73	59	99	84	82	88	97	80	80	60	86	82	77	90	100	95	86
37.0536	91	87	90	68	75	75	93	78	94	93	78	92	82	77	94	84	91	94	111	101	79
37.0703	77	75	72	62	75	68	80	82	80	85	80	79	84	82	79	95	81	92	75	87	94
37.087	73	69	91	81	91	79	100	88	87	79	80	94	68	69	88	93	85	91	101	113	79
37.1037	84	68	80	82	86	92	93	92	69	79	66	90	87	95	86	97	90	101	90	98	81
37.1204	84	71	68	91	66	86	87	77	74	73	85	67	91	92	97	88	98	91	100	84	79
37.1371	88	84	92	77	90	72	62	94	73	85	92	95	86	77	73	100	87	88	90	98	93
37.1538	86	86	74	72	87	79	82	86	79	82	74	73	88	74	88	74	87	91	93	91	110
37.1705	67	104	63	78	73	86	81	68	67	71	75	71	97	95	69	105	86	98	86	101	100
37.1873	80	86	60	78	73	88	100	78	86	67	90	75	87	100	84	93	90	111	82	93	114
37.204	78	86	90	81	84	93	80	81	90	68	84	82	86	100	80	91	81	99	85	85	105
37.2207	74	91	72	56	87	81	62	75	85	72	73	82	84	94	106	86	106	91	100	94	85
37.2374	74	98	94	72	79	86	86	82	79	84	87	100	75	84	85	95	77	86	84	77	73
37.2541	87	80	85	71	87	85	91	71	77	84	93	78	59	90	93	93	80	75	82	90	103
37.2708	84	74	82	84	92	88	90	85	82	90	94	92	88	82	82	101	91	69	94	93	80
37.2875	66	98	74	78	94	61	107	87	74	77	84	108	82	84	77	98	84	74	92	65	88
37.3042	72	80	91	88	80	80	94	67	103	78	87	84	90	79	85	104	82	105	79	85	100
37.321	85	71	86	87	77	84	69	80	90	75	85	62	87	94	66	81	81	95	91	87	97
37.3377	86	74	86	82	78	75	79	81	77	74	79	87	90	84	78	103	80	77	95	81	90
37.3544	74	101	82	74	66	90	93	82	69	86	88	65	90	78	84	85	81	81	107	101	91
37.3711	63	78	79	79	90	72	81	75	81	80	78	80	67	86	86	92	79	72	95	91	101
37.3878	68	85	80	79	80	80	69	94	88	73	61	79	80	93	67	97	85	104	88	85	88
37.4045	78	87	90	85	65	77	91	77	82	91	88	74	78	65	88	86	80	90	95	84	73
37.4212	85	94	69	82	77	85	88	79	90	71	86	84	79	85	79	101	93	65	74	75	80
37.4379	79	85	71	98	85	91	82	74	80	68	71	78	82	86	85	86	93	92	91	90	86
37.4546	74	86	78	69	74	78	78	77	80	78	88	72	87	87	91	90	79	80	105	94	77
37.4714	69	91	60	95	72	77	85	79	80	80	90	84	71	80	97	81	74	78	72	84	94
37.4881	99	69	84	73	58	72	61	78	91	62	81	81	98	87	91	88	84	92	77	86	72
37.5048	73	69	78	74	67	74	80	97	84	93	88	97	77	88	75	82	86	100	97	113	77
37.5215	75	87	65	69	74	77	90	86	60	68	100	82	78	75	85	72	84	72	107	97	106
37.5382	79	82	88	85	80	92	78	94	71	79	72	71	91	86	71	88	103	82	105	90	104
37.5549	88	95	71	84	81	86	88	97	74	84	71	87	92	92	97	87	75	116	91	95	93
37.5716	67	87	71	85	84	75	78	73	71	80	78	99	72	88	103	78	79	95	92	105	103
37.5883	81	80	94	62	88	74	98	65	80	79	75	74	94	68	86	94	91	92	82	88	88
37.605	73	94	79	75	79	91	73	85	72	85	98	69	98	65	80	94	71	81	108	112	93
37.6217	86	81	97	86	99	69	72	75	93	80	71	97	71	86	77	92	79	77	84	94	108
37.6385	67	92	99	80	98	74	69	73	79	62	82	97	68	87	84	94	84	82	85	99	106
37.6552	78	93	85	82	86	60	88	62	100	91	77	77	86	81	117	87	86	98	108	97	110
37.6719	118	80	75	80	66	66	88	80	82	94	82	98	82	93	84	97	82	101	99	104	86
37.6886	87	78	85	78	95	71	82	77	77	91	90	78	84	77	91	82	101	98	98	92	90
37.7053	88	77	73	56	86	92	95	80	74	78	84	91	85	91	97	95	100	101	91	92	105
37.722	78	91	94	95	68	80	75	97	95	62	91	78	84	87	95	86	106	92	91	105	129
37.7387	77	99	61	66	86	88	77	110	97	82	92	75	90	74	80	90	80	105	98	110	105
37.7554	88	79	87	93	90	73	81	84	85	71	94	91	68	82	77	98	98	103	106	114	126
37.7722	80	86	88	74	82	80	82	78	63	72	68	73	73	92	93	91	119	111	103	108	124
37.7889	74	59	58	92	82	82	79	78	88	85	68	84	88	69	92	100	120	108	103	112	136
37.8056	87	91	80	84	72	67	79	71	81	88	87	80	63	72	74	78	104	111	114	136	149
37.8223	87	68	78	75	65	74	85	61	69	80	69	82	65	84	93	85	120	116	137	137	146
37.839	75	95	80	69	95	78	78	66	79	81	79	56	98	84	92	97	126	124	116	154	172
37.8557	69	80	77	65	74	81	85	78	104	106	62	94	72	95	105	101	127	135	137	161	194
37.8724	88	84	78	85	81	72	78	81	71	94	63	82	88	79	93	111	126	164	177	193	238
37.8891	74	75	73	73	86	63	80	69	73	75	74	94	87	81	93	117	151	167	169	232	309
37.9058	80	73	72	75	73	77	77	88	90	78	74	74	72	116	87	116	135	204	176	291	338
37.9226	88	93	78	67	73	68	78	71	73	84	85	79	84	98	93	132	164	210	247	347	418
37.9393	79	99	68	91	77	75	68	82	91	104	75	81	112	75	124	123	177	268	311	438	515
37.956	78	91	66	80	61	55	92	75	71	80	90	81	103	101	117	175	242	356	379	533	591
37.9727	90	79	94	74	79	72	90	82	78	82	91	88	99	92	129	199	259	418	472	594	709
37.9894	78	77	98	72	67	60	80	74	85	77	86	93	97	105	157	277	381	552	528	607	637
38.0061	73	68	90	79	93	81	59	88	67	82	85	82	87	114	196	355	450	629	648	701	738
38.0228	80	60	84	77	81	86	86	80	86	84	90	100	97	144	257	366	530	649	666	663	709
38.0395	88	77	80	65	65	78	67	101	87	98	85	107	119	178	267	484	618	707	691	668	666
38.0562	88	72	73	91	78	79	69	74	100	88	95	98	127	175	356	559	593	656	710	683	614
38.073	72	63	63	75	80	85	75	78	77	98	87	114	124	239	360	595	602	638	670	630	610
38.0897	79	79	67	69	92	90	94	74	88	103	97	120	169	233	395	550	643	617	646	598	593
38.1064	86	81	67	62	86	87	78	74	87	111	105	126	157	235	418	518	632	571	626	522	479
38.1231	75	71	65	75	67	80	77	82	98	110	105	148	188	273	388	559	627	573	578	450	439
38.1398	81	92	104	85	69	81	85	78	97	114	120	167	203	268	351	520	572	529	568	417	377
38.1565	92	72	92	79	63	87	88	79	79	119	131	137	215	265	383	428	531	460	502	351	297
38.1732	73	81	71	75	68	85	110	81	94	126	142	158	203	278	354	475	465	375	434	271	248
38.1899	86	91	75	63	75	90	80	75	95	123	139	152	222	240	318	334	412	313	329	265	213
38.2067	81	92	88	80	81	87	99	86	105	131	152	168	226	240	251	332	325	271	278	210	188
38.2234	54	71	85	68	78	77	81	93	101	133	137	187	197	216	225	258	296	242	235	204	136
38.2401	86	86	84	74	71	87	86	78	87	127	145	150	181	168	238	236	249	234	201	145	150
38.2568	93	74	65	86	91	93	72	66	94	129	138	129	151	157	196	202	200	181	167	168	129
38.2735	91	90	84	68	69	73	79	79	87	104	146	146	131	151	190	187	162	114	133	132	116
38.2902	79	84	68	90	78	73	71	82	82	126	135	150	143	143	159	156	122	118	142	100	100
38.3069	88	78	77	66	79	61	88	94	81	113	100	113	130	122	116	127	135	116	123	114	119
38.3236	81	77	63	82	81	77	73	93	77	108	111	112	120	99	113	105	127	106	87	108	92
38.3403	98	79	79	55	69	65	91	77	74	98	107	93	108	95	93	116	107	111	120	97	101
38.3571	91	78	74	69	97	66	88	91	78	94	108	98	106	105	104	108	107	91	112	99	91
38.3738	87	77	82	72	80	80	61	73	98	110	92	88	87	93	105	90	84	122	112	79	82
38.3905	105	94	68	93	67	75	75	82	72	81	87	94	92	85	104	93	97	90	92	93	107
[truncated: 395 more rows]

## Sheet: Figure 2b
	80	90	100	110	120	130	140	150	160	170	180	190	200	210	220	230	240	250	260	270	280
5.00136	52	55	50	69	43	59	53	48	53	61	50	52	33	48	50	48	41	42	50	50	39
5.01807	62	56	50	55	52	47	47	53	45	43	42	43	35	54	59	37	43	45	31	39	26
5.03478	65	58	60	77	49	62	33	49	45	54	50	40	52	42	56	42	36	45	48	41	46
5.05149	58	53	59	53	55	62	52	50	47	43	59	41	52	46	42	47	56	37	24	39	42
5.0682	62	53	66	56	48	67	53	72	53	50	39	40	58	61	50	49	42	40	35	55	46
5.08491	72	62	43	52	47	34	61	33	61	52	41	37	55	54	62	45	52	52	40	49	41
5.10162	68	45	52	53	66	61	68	48	40	55	50	53	45	56	49	35	39	49	42	42	37
5.11833	63	47	61	46	49	55	52	52	40	67	59	50	55	52	43	43	54	50	58	50	34
5.13505	65	55	73	52	62	60	49	53	60	67	56	59	52	53	40	45	37	56	42	50	46
5.15176	59	63	60	59	63	73	47	55	69	50	39	61	49	56	40	61	39	60	40	52	52
5.16847	72	49	50	56	52	60	46	58	65	47	60	49	55	48	43	61	45	46	61	42	30
5.18518	52	48	56	63	48	55	60	59	56	54	55	47	42	53	40	50	48	45	55	47	46
5.20189	71	60	50	50	65	58	66	54	56	49	56	43	50	43	46	54	62	54	43	49	40
5.2186	67	85	63	56	59	50	69	58	55	60	54	48	43	48	65	52	49	47	52	50	50
5.23531	49	66	78	60	66	55	43	55	47	59	47	49	43	60	46	43	52	47	58	46	50
5.25202	62	62	41	67	61	41	72	61	54	58	43	45	50	52	55	37	59	40	49	49	54
5.26874	47	63	71	55	37	46	67	46	61	55	49	41	47	78	52	53	27	39	55	62	48
5.28545	77	63	65	63	59	63	53	59	61	63	53	49	40	54	47	63	40	66	56	49	54
5.30216	72	80	60	58	69	52	39	54	43	65	54	67	55	45	58	61	47	61	39	34	52
5.31887	80	56	55	46	56	59	63	40	59	49	60	60	60	48	49	50	68	55	46	40	47
5.33558	94	66	56	59	58	62	60	48	58	55	43	67	53	54	55	52	58	45	28	47	47
5.35229	75	78	71	63	52	68	58	52	77	49	66	67	58	53	36	56	50	49	49	37	42
5.369	78	55	61	75	61	48	59	62	63	52	56	71	49	46	54	47	50	52	49	54	36
5.38571	67	63	81	65	67	54	52	60	77	62	47	66	45	56	53	43	40	56	50	49	54
5.40243	58	81	68	53	49	65	52	63	53	42	49	46	54	53	40	50	56	54	54	61	39
5.41914	63	63	58	77	77	53	55	58	52	54	53	67	47	45	61	42	43	52	43	34	43
5.43585	69	65	60	56	62	55	63	67	69	50	63	55	56	52	71	49	49	48	65	43	45
5.45256	66	59	74	58	68	50	69	50	63	59	40	42	46	54	60	43	68	40	49	50	65
5.46927	71	60	56	55	65	65	59	56	56	56	56	69	54	53	63	55	39	52	60	50	54
5.48598	72	67	62	61	62	59	71	60	58	49	53	49	46	71	63	48	48	58	54	48	50
5.50269	72	55	62	69	55	79	55	56	58	62	43	43	66	53	68	60	59	43	55	49	47
5.5194	82	77	55	58	66	65	65	61	43	56	67	62	54	59	55	77	46	52	39	45	45
5.53612	81	60	78	60	54	55	66	56	63	60	66	53	69	47	47	59	55	49	66	50	67
5.55283	61	55	73	68	88	43	75	62	59	47	67	40	60	47	54	59	53	43	60	50	42
5.56954	97	77	55	71	56	72	60	52	63	63	52	54	48	79	52	48	66	45	50	61	36
5.58625	74	75	79	60	69	67	62	67	78	58	48	54	49	73	59	47	48	48	59	58	66
5.60296	74	65	68	60	48	46	61	58	58	63	67	60	60	78	52	46	54	46	50	55	54
5.61967	50	77	69	59	62	60	60	71	73	74	62	68	60	59	59	41	67	55	58	59	67
5.63638	84	71	84	75	74	58	67	59	53	59	74	50	67	56	47	58	52	59	63	50	53
5.6531	52	75	68	65	72	85	59	79	68	46	72	63	62	68	61	53	55	54	46	61	43
5.66981	78	63	56	68	68	79	61	59	61	61	74	54	50	50	53	56	56	52	73	54	56
5.68652	74	62	98	63	46	65	58	69	53	75	52	55	56	62	46	49	50	48	54	59	50
5.70323	55	59	72	79	74	65	63	74	53	62	82	65	59	54	54	59	50	50	69	55	59
5.71994	71	77	74	73	67	54	71	81	73	53	74	54	53	58	52	61	54	47	42	50	67
5.73665	68	79	91	62	71	72	65	53	67	69	65	66	60	56	62	53	59	53	58	69	72
5.75336	71	59	74	59	79	67	62	50	69	62	65	63	56	60	62	50	49	48	63	48	67
5.77007	82	61	84	78	71	61	58	71	58	59	56	63	56	72	66	54	65	59	69	63	61
5.78679	72	86	67	86	75	69	61	55	62	63	69	53	65	55	53	60	48	60	55	50	55
5.8035	82	66	79	81	73	68	79	81	67	67	65	67	53	58	80	73	68	63	52	55	56
5.82021	67	66	77	77	60	65	56	63	52	77	72	53	73	68	66	54	62	59	54	52	66
5.83692	81	87	74	63	59	81	78	72	56	62	74	54	75	63	59	68	80	68	55	47	48
5.85363	74	93	66	88	75	67	71	78	77	66	77	60	54	54	43	56	60	58	63	52	67
5.87034	73	82	85	72	62	80	81	72	75	72	72	56	81	77	69	50	49	56	60	66	49
5.88705	82	82	77	77	90	81	65	91	77	68	67	56	63	71	60	49	65	55	56	62	63
5.90376	67	92	79	58	75	82	59	56	69	60	58	65	60	54	71	69	61	71	66	46	73
5.92048	97	62	61	67	66	84	94	69	84	87	59	63	67	61	65	69	59	72	45	55	58
5.93719	74	94	88	74	73	75	49	72	73	62	59	65	69	53	50	77	65	56	55	66	69
5.9539	80	81	88	87	65	62	75	81	79	74	75	59	69	65	74	63	68	56	61	74	59
5.97061	84	78	74	80	65	85	79	79	79	65	58	67	59	53	56	58	67	58	75	60	59
5.98732	90	77	69	75	71	77	65	71	77	68	69	74	74	55	66	78	60	84	73	66	68
6.00403	86	80	79	88	69	82	101	69	75	67	77	75	69	69	63	69	78	78	58	65	61
6.02074	92	87	72	63	77	87	82	80	88	72	63	53	66	68	53	71	69	49	63	50	59
6.03745	78	81	63	72	74	61	75	71	53	59	53	79	75	73	82	65	65	73	69	62	67
6.05417	74	68	85	82	73	58	72	71	77	62	74	54	86	63	58	58	52	75	56	59	48
6.07088	100	75	103	67	90	72	71	80	68	52	66	82	62	66	74	49	75	71	58	65	58
6.08759	87	88	85	79	59	72	79	74	72	52	86	68	69	68	84	54	61	63	75	87	65
6.1043	88	78	72	85	79	75	68	90	78	74	80	62	67	81	60	65	55	66	53	67	77
6.12101	75	94	67	58	72	66	71	77	61	74	66	75	61	62	63	56	58	72	65	62	63
6.13772	66	81	78	93	62	68	94	73	77	73	78	80	80	78	63	56	59	73	65	53	62
6.15443	94	113	90	73	71	81	77	63	67	75	67	52	52	65	63	63	73	67	58	61	65
6.17114	72	87	88	75	75	74	65	73	62	78	59	63	75	80	71	78	71	75	66	61	68
6.18786	91	90	81	86	67	93	87	67	68	69	74	71	68	73	80	60	52	48	69	68	61
6.20457	81	66	74	101	80	80	78	91	77	73	74	53	82	65	99	69	82	65	55	63	59
6.22128	81	91	65	61	63	65	69	58	66	60	80	67	73	84	61	58	55	71	79	50	62
6.23799	95	81	73	98	80	87	94	75	78	80	73	81	92	67	73	79	67	60	62	60	72
6.2547	79	67	81	69	66	87	80	74	86	63	73	85	82	65	71	73	55	59	77	72	71
6.27141	106	77	72	84	66	92	88	74	91	81	75	72	79	75	78	66	91	61	78	68	59
6.28812	93	105	94	88	87	72	98	85	78	75	78	82	81	92	73	67	88	62	79	73	77
6.30483	90	77	90	68	82	80	87	78	73	66	67	66	75	69	80	75	75	62	69	79	74
6.32155	73	74	93	63	87	85	75	67	71	87	77	62	87	69	78	87	72	69	72	62	42
6.33826	85	107	79	69	82	78	86	65	81	75	81	69	74	73	91	68	69	91	68	80	74
6.35497	101	85	78	73	68	90	75	92	92	71	74	52	80	61	67	74	68	67	62	66	79
6.37168	95	75	90	63	80	77	86	95	77	74	72	85	77	71	60	73	63	80	85	52	71
6.38839	106	85	81	78	78	81	87	85	84	80	71	74	85	73	77	75	74	49	91	71	77
6.4051	91	103	94	82	82	86	75	62	82	88	75	82	50	97	78	61	73	74	55	78	60
6.42181	81	81	85	100	75	92	95	75	80	85	66	68	61	71	66	61	80	71	68	74	81
6.43852	101	78	87	91	99	75	81	93	97	80	71	78	72	80	85	79	82	75	67	68	77
6.45524	84	78	97	84	71	85	71	88	86	79	75	87	58	81	93	46	49	68	87	81	69
6.47195	99	88	84	93	74	98	92	87	97	75	95	75	73	65	82	77	63	85	84	62	80
6.48866	110	88	79	99	81	84	90	85	82	71	95	87	80	77	60	58	74	73	72	65	79
6.50537	75	71	78	80	88	86	78	79	77	82	77	74	80	68	74	72	77	61	79	73	80
6.52208	85	81	91	81	93	81	80	88	73	85	67	77	85	74	66	73	72	71	92	84	80
6.53879	78	111	94	75	85	101	87	82	62	93	75	72	62	67	74	78	81	68	66	80	75
6.5555	86	88	101	103	88	71	90	79	84	91	77	60	88	90	74	82	88	87	58	54	67
6.57221	92	90	112	80	87	90	69	78	82	69	91	68	90	80	72	94	94	65	81	99	86
6.58893	79	75	87	82	92	88	82	79	78	78	94	91	73	86	71	61	88	72	74	79	91
6.60564	90	94	81	91	97	87	72	90	107	75	78	116	68	75	62	75	71	63	61	78	73
6.62235	92	100	97	108	93	78	84	84	72	84	82	80	66	79	86	86	63	82	75	79	80
6.63906	90	79	98	93	78	86	81	91	111	87	97	82	84	78	90	77	81	74	81	74	92
6.65577	95	103	110	97	87	107	95	106	90	73	91	73	84	86	86	88	66	56	65	68	74
6.67248	103	106	114	95	81	85	90	62	93	71	82	78	65	80	77	80	82	100	82	87	62
6.68919	82	88	85	97	90	87	91	66	77	92	78	72	75	92	81	63	65	73	74	86	71
6.70591	92	71	88	100	84	85	86	81	91	101	72	69	77	78	77	81	71	71	79	69	77
6.72262	104	87	90	95	88	92	88	90	78	88	80	63	67	79	75	75	75	65	80	78	67
6.73933	101	90	80	78	73	94	78	72	87	72	86	87	74	72	75	71	75	73	97	92	86
6.75604	85	94	104	105	77	87	78	82	93	88	67	60	85	61	73	93	81	71	79	81	81
6.77275	116	100	85	88	80	85	94	78	81	92	88	75	92	72	86	73	54	75	75	80	100
6.78946	91	92	61	105	93	91	95	81	79	78	78	82	77	80	81	79	71	66	88	66	75
6.80617	87	93	86	95	91	85	82	73	86	105	85	80	81	88	91	74	81	61	94	100	92
6.82288	98	80	93	106	80	99	81	82	85	93	90	82	79	77	94	67	93	69	87	74	81
6.8396	98	93	87	92	100	91	97	85	81	84	100	81	77	86	97	63	86	62	63	88	77
6.85631	90	103	94	95	91	106	77	100	81	87	77	85	69	88	79	74	82	84	94	86	88
6.87302	80	85	107	84	112	73	69	73	90	92	71	80	87	80	81	85	67	71	72	75	112
6.88973	88	77	86	82	117	75	78	80	91	81	85	74	85	78	74	88	74	77	79	84	86
6.90644	87	79	92	87	92	86	82	85	67	71	98	87	90	80	78	77	91	72	75	75	75
6.92315	112	90	99	108	90	72	79	77	85	69	95	93	98	78	103	69	100	86	85	75	73
6.93986	99	118	82	92	98	85	86	80	94	85	86	79	84	90	93	74	86	66	81	66	79
6.95657	118	88	104	97	82	81	91	105	87	90	72	75	90	85	84	95	79	75	82	79	78
6.97329	110	95	104	78	91	108	94	86	74	86	90	91	86	90	86	82	79	93	84	75	97
6.99	85	110	98	100	100	85	108	98	105	84	88	101	71	82	97	69	86	74	74	56	84
7.00671	85	93	101	87	87	100	88	88	74	71	105	91	99	86	74	75	92	79	65	71	95
7.02342	91	91	120	94	85	75	99	97	80	80	87	87	100	80	72	86	67	75	87	63	75
7.04013	95	95	106	99	100	101	74	97	92	97	94	84	82	94	93	90	79	74	78	72	77
7.05684	113	104	99	99	77	92	98	87	77	80	90	105	91	95	78	75	79	87	61	87	67
7.07355	100	81	73	100	82	94	91	84	99	93	80	95	90	86	85	62	98	84	91	68	98
7.09026	104	103	100	87	98	87	98	81	106	84	75	88	107	86	79	81	82	75	104	79	81
7.10698	113	88	98	92	111	79	93	99	91	63	84	84	72	91	80	88	90	82	85	67	66
7.12369	113	67	94	85	97	97	104	87	65	92	74	84	80	88	95	98	82	78	91	77	71
7.1404	110	108	82	103	105	98	73	92	90	86	79	68	81	84	97	91	79	98	104	78	84
7.15711	99	91	106	98	92	111	99	101	77	98	80	99	93	93	91	71	84	88	84	80	88
7.17382	94	123	93	75	90	84	84	104	105	91	93	85	75	95	78	82	82	82	91	69	80
7.19053	94	87	74	98	84	81	85	86	85	97	92	86	90	114	86	75	80	73	86	52	87
7.20724	97	110	108	107	77	84	91	81	92	106	105	90	78	69	100	106	85	86	93	107	73
7.22395	94	104	98	92	111	85	79	92	91	88	94	74	87	100	106	84	84	69	77	81	75
7.24067	98	95	101	106	110	80	87	103	73	92	88	88	78	87	92	99	73	91	92	95	74
7.25738	93	93	97	114	84	103	73	99	92	99	92	85	86	94	92	88	73	84	88	85	97
7.27409	105	91	114	110	98	86	106	90	84	111	90	71	87	84	85	72	82	68	86	80	86
7.2908	106	99	93	108	111	100	67	125	82	97	80	100	88	68	87	92	78	82	92	100	77
7.30751	94	90	95	87	82	74	88	90	100	97	69	98	87	77	80	100	88	84	80	86	69
7.32422	95	98	81	91	93	113	108	100	100	84	97	93	78	82	72	95	78	67	69	80	75
7.34093	88	106	94	103	91	77	91	106	84	77	106	77	80	71	84	74	104	104	104	98	88
7.35764	113	91	103	87	108	80	101	75	94	90	103	75	78	90	69	80	97	78	84	94	90
7.37436	114	90	91	95	90	97	95	94	98	105	85	87	77	93	98	90	78	85	87	87	82
7.39107	100	80	110	95	100	110	79	88	114	95	78	91	79	71	74	94	81	90	80	86	80
7.40778	100	117	99	97	100	88	90	91	94	98	86	100	108	79	105	92	90	88	86	69	71
7.42449	106	101	93	101	94	85	85	87	73	91	97	99	81	93	93	68	78	60	91	93	97
7.4412	84	113	97	87	85	99	85	78	91	87	87	94	95	82	103	79	87	86	81	106	79
7.45791	130	97	98	94	99	85	86	66	95	110	79	80	84	74	93	88	85	92	84	75	90
7.47462	107	116	90	98	101	85	98	92	138	101	71	87	90	85	94	91	91	85	91	95	90
7.49133	91	88	105	78	98	114	95	82	81	92	86	71	108	98	84	81	93	81	92	88	95
7.50805	112	72	87	106	91	92	87	85	94	110	93	103	101	99	68	100	84	74	61	92	87
7.52476	110	91	81	97	86	106	119	84	99	91	112	85	88	93	101	77	93	92	86	86	84
7.54147	97	79	108	105	100	82	107	101	99	90	84	88	88	84	85	72	74	81	95	100	97
7.55818	90	111	111	101	98	103	100	88	97	97	104	77	98	97	88	86	72	93	65	60	93
7.57489	106	88	99	75	103	103	97	77	101	95	88	103	108	75	84	78	72	86	88	86	80
7.5916	92	99	99	98	88	94	94	111	105	91	117	92	92	91	80	90	90	87	77	80	86
7.60831	107	105	84	90	90	101	82	103	84	91	92	80	85	94	74	101	80	85	84	79	87
7.62502	99	116	106	114	87	91	95	107	113	85	80	95	90	79	91	88	81	69	71	87	87
7.64174	105	107	103	103	101	93	111	97	110	99	95	112	99	85	69	88	93	93	68	81	84
7.65845	116	108	99	100	105	117	87	97	98	93	99	75	97	86	80	78	92	100	84	73	87
7.67516	114	104	123	77	104	85	88	84	92	91	120	94	103	75	95	91	59	84	91	71	80
7.69187	101	100	85	104	86	103	93	95	93	92	95	78	80	92	81	91	80	81	87	93	100
7.70858	98	108	107	95	98	97	87	100	104	92	98	77	90	90	85	81	73	78	93	77	86
7.72529	93	108	101	92	88	95	100	93	104	86	85	79	100	91	97	86	92	73	77	87	91
7.742	108	117	84	105	99	92	95	97	93	87	91	95	87	81	92	87	113	81	92	87	84
7.75872	120	103	111	99	86	94	100	97	90	71	75	88	80	92	81	87	104	93	74	81	77
7.77543	105	94	126	91	73	84	79	94	93	77	94	103	98	90	97	81	81	84	80	88	84
7.79214	105	90	114	97	101	86	95	73	84	72	86	100	93	78	73	74	87	82	93	87	86
7.80885	107	101	104	105	88	94	92	95	90	91	90	79	110	73	85	100	106	100	79	100	97
7.82556	116	93	99	114	82	101	84	94	78	101	97	103	78	90	99	95	92	77	92	105	92
7.84227	122	112	106	114	91	95	107	69	80	94	97	112	99	84	88	92	84	80	68	98	84
7.85898	111	111	112	110	97	105	93	101	85	99	90	92	88	88	93	71	94	74	86	78	87
7.87569	94	100	94	91	87	90	93	74	99	92	99	97	101	74	86	97	88	79	92	110	97
7.89241	103	90	85	97	95	72	97	87	87	80	90	101	88	100	100	107	88	93	86	88	92
7.90912	113	103	116	108	113	90	97	112	84	84	105	68	100	94	93	80	99	67	86	100	90
7.92583	98	107	86	95	77	108	85	105	101	104	94	94	88	82	91	88	87	80	84	78	98
7.94254	87	108	98	85	91	99	90	82	94	92	116	112	77	104	63	92	108	93	95	103	98
7.95925	99	69	91	79	94	99	85	90	90	94	93	88	85	85	82	106	87	99	99	94	100
7.97596	107	120	81	97	116	101	106	108	110	91	88	87	93	111	71	87	71	92	97	91	95
7.99267	82	110	90	116	91	85	84	105	101	77	86	73	94	93	75	110	92	84	80	78	99
8.00938	106	94	124	101	84	86	99	90	88	94	86	99	90	99	87	81	85	93	74	92	80
8.0261	100	84	95	94	86	90	81	104	105	90	92	82	92	90	84	77	93	99	93	93	87
8.04281	113	104	127	73	86	105	106	90	100	61	82	73	82	88	108	91	86	101	98	86	93
8.05952	108	94	110	100	98	91	110	71	100	86	93	81	75	106	103	92	97	88	78	99	94
8.07623	126	85	120	108	95	103	105	106	84	87	94	84	82	111	85	99	80	107	97	77	95
8.09294	114	99	90	85	86	114	87	94	87	84	73	108	91	105	94	114	75	90	86	79	87
8.10965	105	105	88	95	90	98	87	94	65	104	92	73	77	90	79	75	79	104	97	97	74
8.12636	94	117	107	106	100	81	88	101	114	112	93	107	100	110	90	65	87	94	90	94	88
8.14307	101	85	91	113	91	111	93	92	125	110	100	100	86	93	93	94	88	73	93	78	92
8.15979	92	103	110	103	97	97	120	111	100	87	107	90	74	71	94	99	80	79	82	94	107
8.1765	97	100	112	81	112	127	75	99	63	84	104	91	82	93	69	87	104	86	78	88	91
8.19321	125	104	101	90	71	108	86	103	106	84	93	100	98	92	97	101	72	104	90	54	92
8.20992	99	103	97	94	104	112	91	87	92	98	95	86	82	80	87	129	87	97	88	86	88
8.22663	94	106	91	98	94	90	103	106	87	111	84	84	87	88	79	77	90	107	91	105	104
8.24334	120	108	103	110	82	108	86	90	94	95	94	91	94	80	92	80	85	77	79	73	80
8.26005	112	116	97	103	114	101	98	91	103	98	99	99	91	78	106	81	86	78	101	94	99
8.27676	107	86	86	97	98	103	104	104	97	73	100	86	94	82	82	87	94	86	119	93	84
8.29348	120	107	93	79	85	90	80	106	84	92	91	98	75	79	87	106	97	69	86	94	94
8.31019	103	94	107	107	101	85	106	94	94	118	82	90	87	99	94	79	86	73	97	80	94
8.3269	91	122	100	88	110	105	111	90	122	99	92	85	85	111	82	84	99	91	99	101	77
8.34361	90	122	99	79	98	103	101	95	90	91	75	84	104	112	81	79	87	95	88	90	88
8.36032	112	99	103	103	90	90	100	92	84	108	93	99	101	78	99	79	86	98	87	87	103
8.37703	100	101	95	110	93	84	99	87	104	90	107	85	101	82	77	85	84	93	92	99	66
8.39374	119	104	111	93	90	104	97	113	103	95	103	78	69	108	69	77	101	95	90	79	88
8.41045	111	119	87	95	84	98	92	99	86	99	87	112	91	97	101	110	95	93	86	98	85
8.42717	79	97	98	113	113	94	104	92	92	79	74	90	92	99	94	101	100	88	97	85	68
8.44388	110	95	105	104	91	90	129	80	114	87	86	77	98	91	98	78	95	85	103	88	82
8.46059	113	106	118	106	87	81	99	107	91	94	82	94	84	81	94	82	75	88	82	88	87
8.4773	104	107	88	101	82	101	84	86	86	111	87	87	112	99	79	75	117	95	90	98	93
8.49401	101	113	105	118	88	88	100	88	99	101	104	93	99	87	100	90	90	90	111	93	75
8.51072	122	101	108	86	97	93	106	103	117	84	93	81	94	98	91	88	92	112	110	105	81
8.52743	114	101	85	95	100	97	92	87	77	101	95	91	82	81	84	75	80	75	101	88	113
8.54414	95	125	101	113	113	98	105	85	93	82	86	84	94	84	97	104	95	73	87	75	101
8.56086	104	110	97	101	93	88	88	87	82	91	95	98	107	82	93	92	90	92	97	94	107
8.57757	106	120	88	90	93	99	97	93	99	90	97	71	92	91	92	78	87	99	114	88	80
8.59428	104	105	91	108	100	114	99	73	94	100	90	95	85	85	68	91	88	92	92	87	87
8.61099	92	84	99	92	113	101	101	105	130	105	94	90	112	98	74	77	95	91	100	79	86
8.6277	113	101	99	106	81	97	103	93	103	110	100	91	99	73	95	74	98	80	106	101	88
8.64441	117	78	117	84	92	90	99	95	119	90	86	95	93	94	86	107	91	91	91	116	82
8.66112	116	108	101	103	90	86	95	88	110	79	95	99	90	90	105	93	94	94	84	100	84
8.67783	108	104	110	98	91	101	105	105	99	82	91	95	78	88	90	85	93	80	86	88	84
8.69455	116	103	113	105	91	110	108	105	99	100	84	97	107	94	88	88	92	88	86	80	85
8.71126	92	94	101	87	94	105	100	87	91	103	99	95	103	87	91	94	104	84	88	81	99
8.72797	80	105	101	107	99	104	113	86	85	94	95	90	99	77	85	97	88	82	84	78	87
8.74468	126	119	105	107	113	95	88	84	95	99	108	105	91	82	87	97	81	87	87	88	106
8.76139	117	97	97	92	111	95	108	100	129	93	87	87	86	97	104	103	75	81	81	127	69
8.7781	122	99	77	112	80	103	107	98	75	87	98	86	78	98	92	80	113	94	90	85	99
8.79481	87	113	86	101	88	87	86	84	95	100	88	85	87	90	110	92	94	84	88	84	79
8.81152	114	90	99	85	91	87	91	99	95	99	62	80	99	117	98	90	108	88	90	82	90
8.82824	120	111	97	101	99	104	74	95	98	100	93	93	104	69	84	87	104	85	79	93	98
8.84495	111	123	110	100	108	91	88	120	105	98	91	91	90	82	93	90	86	68	98	68	90
8.86166	114	105	92	91	114	91	87	124	86	90	107	105	86	80	85	106	95	65	105	82	82
8.87837	87	91	101	112	110	95	103	111	87	118	91	100	80	80	88	107	100	91	75	74	91
8.89508	91	114	112	107	95	105	99	98	74	85	95	120	72	87	77	84	103	111	71	75	85
8.91179	85	103	107	90	81	103	95	88	91	95	82	88	86	85	117	99	86	101	79	78	92
8.9285	106	93	105	108	90	87	81	91	101	88	80	90	100	101	88	88	90	97	95	104	91
8.94522	103	119	101	101	99	91	84	91	103	92	69	88	101	105	90	80	77	84	86	116	91
8.96193	100	117	90	143	94	113	91	111	87	88	94	80	92	92	90	82	87	86	98	95	77
8.97864	140	107	104	90	97	106	91	90	72	82	78	91	97	82	92	87	85	81	81	85	95
8.99535	103	94	100	104	97	98	88	113	122	77	120	99	107	95	86	97	94	81	87	95	88
9.01206	80	92	95	111	103	94	97	110	80	108	69	95	93	91	77	111	107	91	80	108	61
9.02877	119	106	103	111	99	81	95	106	75	90	91	85	75	94	93	85	82	101	103	93	82
9.04548	101	93	116	116	106	107	98	126	104	98	92	114	91	99	101	86	94	99	92	107	100
9.06219	100	105	103	100	93	92	68	106	88	97	98	98	87	92	104	88	97	77	84	90	92
9.07891	123	119	78	81	85	91	111	84	106	104	105	103	93	84	94	86	87	90	91	85	92
9.09562	93	95	92	103	113	104	95	111	105	86	98	80	123	88	113	79	87	100	99	108	85
9.11233	111	103	114	86	84	100	91	85	92	105	92	93	98	91	110	88	82	90	97	101	82
9.12904	82	92	110	78	105	92	120	85	97	104	93	94	85	100	87	86	91	84	65	86	87
9.14575	105	108	104	87	122	105	125	101	97	86	99	92	86	104	91	91	104	105	90	95	95
9.16246	106	117	106	93	120	94	94	107	95	100	88	101	92	105	84	93	94	72	81	101	100
9.17917	117	97	98	101	93	106	113	90	91	95	100	107	98	106	92	104	104	80	94	67	82
9.19588	99	122	120	119	79	105	88	97	101	79	72	138	113	81	75	73	101	81	90	84	97
9.2126	88	114	108	81	91	106	97	95	82	85	93	93	85	79	94	104	87	87	108	100	84
9.22931	108	105	97	110	105	99	78	92	82	95	98	82	105	91	93	92	87	111	91	85	110
9.24602	105	100	103	106	88	98	79	95	99	100	90	80	80	103	95	87	94	110	80	100	97
9.26273	104	78	100	107	95	106	97	106	105	95	95	114	91	75	81	92	74	106	104	87	77
9.27944	95	104	107	97	116	74	107	94	78	87	91	94	98	73	82	98	100	75	87	112	95
9.29615	100	106	92	101	93	95	92	88	94	106	82	101	92	124	90	101	90	84	90	99	82
9.31286	111	86	91	105	108	104	94	92	107	95	99	106	97	99	84	91	68	97	84	68	93
9.32957	111	98	105	127	100	85	105	94	99	92	100	85	100	110	90	87	88	94	79	91	104
9.34629	120	106	103	99	101	104	104	118	99	91	81	87	93	78	92	97	93	91	91	74	77
9.363	117	108	79	103	105	108	95	103	94	103	92	69	112	87	103	95	77	74	78	87	82
9.37971	95	118	105	100	103	88	88	85	77	84	107	101	103	97	79	94	103	86	88	86	62
9.39642	103	113	92	101	74	103	114	98	105	99	97	93	105	94	112	95	82	88	85	106	80
9.41313	105	106	110	103	101	95	79	111	116	100	88	97	92	93	97	77	88	72	87	81	94
9.42984	80	91	97	100	90	104	97	113	82	84	92	104	86	95	78	79	86	94	86	105	107
9.44655	98	111	106	100	90	99	94	104	99	104	94	82	110	92	94	79	87	86	93	90	85
9.46326	93	113	97	93	93	112	98	87	85	101	100	91	119	91	100	88	104	91	90	90	101
9.47998	86	117	107	112	87	92	101	93	103	108	94	91	91	88	90	85	79	63	73	71	104
9.49669	105	103	97	106	74	103	100	118	103	108	94	90	95	95	73	98	77	101	80	88	75
9.5134	113	117	84	92	117	107	95	99	92	99	90	85	80	98	99	87	88	93	85	79	78
9.53011	98	106	81	98	87	103	100	73	103	106	100	81	88	91	81	80	92	77	94	91	81
9.54682	98	111	98	95	99	90	111	106	110	100	98	99	101	91	93	87	92	104	97	88	88
9.56353	106	107	110	85	98	106	92	125	93	104	100	93	100	108	92	97	95	97	98	94	95
9.58024	106	122	124	117	86	98	100	95	87	88	94	93	99	108	94	97	93	94	86	85	103
9.59695	127	120	111	95	98	95	92	110	104	95	99	79	103	103	94	103	92	84	93	97	104
9.61367	104	107	113	98	116	84	104	93	80	87	94	79	103	100	75	69	91	98	87	78	92
9.63038	104	91	101	104	81	98	101	116	107	87	103	91	86	72	84	88	79	81	79	92	93
9.64709	95	94	97	91	87	85	88	103	107	111	88	99	107	98	103	95	80	99	93	86	98
9.6638	95	100	116	111	98	97	92	93	94	86	94	88	86	92	91	105	81	78	87	88	79
9.68051	94	79	106	113	111	108	91	95	100	95	98	106	101	85	100	85	81	84	94	91	86
9.69722	103	106	110	114	113	108	77	104	98	92	97	97	92	71	90	86	95	65	80	91	90
9.71393	104	98	110	103	98	95	79	101	75	82	90	69	88	105	99	103	90	106	101	77	90
9.73064	92	95	98	113	99	95	105	91	108	92	98	86	97	93	92	95	69	99	81	92	93
9.74736	95	107	112	124	88	93	92	93	91	93	87	77	104	98	66	111	75	84	68	95	97
9.76407	111	108	81	105	103	106	87	92	90	87	88	87	85	78	79	99	92	93	79	72	105
9.78078	92	113	99	93	116	104	88	69	88	103	98	103	88	111	99	75	81	103	80	97	78
9.79749	105	108	107	98	85	99	97	92	101	93	90	90	100	95	91	92	90	75	95	104	85
9.8142	88	95	98	94	108	101	104	108	91	78	81	101	99	105	79	77	94	99	103	99	69
9.83091	116	108	103	106	74	81	104	105	104	105	80	104	81	81	90	77	73	101	74	79	100
9.84762	120	114	87	88	98	101	78	98	103	88	82	88	100	88	100	84	90	81	97	85	86
9.86433	81	111	91	103	93	100	107	107	86	112	78	85	93	101	81	99	75	82	86	95	80
9.88105	117	97	92	113	94	107	92	93	92	94	101	103	87	108	79	104	104	92	88	87	119
9.89776	103	114	98	95	82	106	92	100	92	108	94	87	104	103	98	86	86	94	74	112	99
9.91447	105	108	103	99	85	87	107	94	99	79	97	85	103	123	97	106	92	75	91	88	78
9.93118	98	113	97	80	99	84	104	94	86	106	101	103	75	88	67	80	95	104	91	92	90
9.94789	105	108	107	87	103	107	104	91	88	106	88	71	94	84	108	100	93	118	90	78	93
9.9646	94	133	91	99	87	98	92	112	103	95	111	85	98	87	95	85	86	87	91	86	56
9.98131	103	120	79	86	99	93	112	82	106	87	94	90	104	93	91	88	90	100	69	91	91
9.99803	118	95	91	94	97	93	114	103	119	93	112	94	95	87	82	104	101	104	92	97	94
10.0147	111	103	85	91	106	119	98	106	82	119	78	82	80	94	74	97	95	80	100	78	82
10.0314	108	91	88	118	101	97	105	88	99	106	80	105	71	91	94	91	80	85	108	87	86
10.0482	101	107	97	90	116	92	112	93	77	94	95	99	85	79	75	86	92	87	77	82	95
10.0649	91	103	101	100	95	80	110	108	86	84	99	114	78	94	71	85	78	88	88	94	74
10.0816	79	104	91	104	88	119	85	120	122	105	101	82	93	79	77	93	65	104	72	82	94
10.0983	90	103	116	87	101	99	80	106	90	86	77	92	86	88	100	95	103	93	90	79	75
10.115	100	98	105	86	99	77	97	101	78	108	87	90	87	82	94	73	85	107	107	92	85
10.1317	88	94	107	100	100	87	98	87	98	105	87	74	101	99	93	82	93	78	104	95	95
10.1484	106	84	86	84	91	85	103	92	90	106	90	101	92	104	79	79	88	107	92	86	107
10.1651	113	107	100	98	97	97	100	110	94	92	82	95	94	92	85	93	73	84	99	104	93
10.1819	122	101	97	98	103	77	92	99	124	88	108	80	92	98	87	87	75	93	92	99	80
10.1986	101	98	130	114	100	112	97	94	97	101	84	106	95	88	100	87	98	87	94	92	77
10.2153	120	112	103	110	97	105	98	93	94	108	98	110	123	82	84	90	108	73	86	85	103
10.232	122	90	114	86	100	85	88	88	88	90	106	91	88	88	80	91	90	80	84	71	67
10.2487	113	108	88	104	84	62	92	84	93	93	77	92	94	80	98	105	63	97	94	88	98
10.2654	112	112	107	98	123	86	101	90	85	110	73	104	100	86	104	103	100	86	86	95	100
10.2821	112	100	100	100	104	98	88	98	85	107	111	98	101	75	91	98	106	80	101	97	90
10.2988	101	108	81	113	91	106	87	92	90	85	87	98	90	82	98	92	95	84	87	117	74
10.3155	117	117	112	110	105	100	97	97	97	101	105	106	91	84	103	86	88	107	107	87	90
10.3323	104	105	107	91	99	95	100	98	101	87	88	105	105	92	93	95	91	84	105	100	86
10.349	98	97	108	81	118	122	92	84	101	85	94	90	105	107	87	75	119	90	99	88	92
10.3657	113	88	104	107	107	103	95	92	103	100	86	91	88	104	92	103	92	119	111	84	95
10.3824	93	114	95	104	97	112	107	105	95	74	85	84	86	97	84	112	84	101	85	91	94
10.3991	117	108	86	111	105	93	105	105	81	101	98	97	95	87	74	88	94	90	93	90	105
10.4158	105	118	108	113	98	100	95	86	78	94	94	87	80	91	100	91	78	103	72	69	84
10.4325	80	92	107	98	111	91	97	101	107	91	73	101	117	108	90	101	88	79	99	84	106
10.4492	97	84	107	120	103	97	104	90	107	97	82	99	112	97	93	86	86	97	104	95	84
10.4659	94	116	98	100	93	103	104	99	84	74	100	80	104	91	92	94	111	101	88	93	87
10.4826	125	116	95	110	119	71	101	98	108	85	87	81	88	91	92	95	101	106	84	94	87
10.4994	103	107	117	114	106	97	97	98	105	86	88	92	103	92	92	61	94	73	79	87	92
10.5161	99	90	74	99	84	87	81	105	111	79	113	87	117	84	82	95	79	84	87	80	79
10.5328	119	113	110	88	95	105	116	103	110	97	95	101	105	86	97	91	84	91	108	71	91
10.5495	111	107	120	113	88	97	82	88	97	81	97	94	98	97	100	95	93	123	110	84	114
10.5662	97	104	108	97	108	97	77	93	98	88	93	87	84	117	74	107	91	92	88	111	100
10.5829	110	108	111	88	119	93	86	99	107	94	85	105	74	91	79	100	90	91	112	97	106
10.5996	97	110	104	110	100	107	97	95	97	99	100	94	91	92	94	82	110	88	94	79	100
10.6163	107	99	124	107	90	104	74	100	85	94	81	72	88	92	119	86	92	84	88	94	105
10.6331	98	100	98	104	107	95	101	113	95	103	117	98	82	85	99	92	91	78	106	101	87
10.6498	107	122	120	95	100	85	86	98	94	117	84	85	82	86	78	100	81	69	93	80	74
10.6665	108	103	108	111	90	104	93	85	101	111	101	78	108	93	86	90	94	116	80	90	95
10.6832	114	85	119	118	91	79	111	90	91	82	93	99	97	98	68	85	94	84	82	99	99
10.6999	129	116	98	119	88	94	107	105	104	85	88	77	93	97	91	86	100	88	88	100	73
10.7166	112	86	112	85	99	103	104	104	97	98	93	92	93	69	87	81	87	103	84	90	87
10.7333	124	106	98	99	107	94	107	101	101	110	108	87	91	88	91	95	80	95	79	108	92
10.75	114	108	123	94	88	103	107	94	98	99	85	99	93	104	86	107	84	75	91	95	87
10.7667	116	127	106	84	86	86	82	103	95	122	86	118	94	80	74	73	84	84	101	88	91
10.7835	114	100	107	107	114	104	86	91	105	108	97	98	79	85	113	104	92	82	88	86	88
10.8002	123	103	100	113	87	101	82	117	100	88	91	113	84	79	113	90	94	103	90	90	108
10.8169	110	91	108	108	113	103	101	93	99	91	80	100	84	105	86	90	90	112	84	94	108
10.8336	88	107	91	90	108	97	114	104	88	85	80	106	101	74	90	113	73	98	88	99	92
10.8503	91	118	80	119	106	95	75	78	93	101	101	112	100	112	90	105	84	88	87	118	85
10.867	113	103	98	87	98	97	104	112	81	88	107	113	103	113	94	84	104	98	91	106	90
10.8837	101	80	104	101	88	88	84	90	107	88	122	90	82	87	85	92	98	72	92	112	95
10.9004	110	108	108	100	110	104	97	93	92	79	106	106	81	98	99	84	90	113	91	84	66
10.9171	106	104	104	104	92	88	106	93	118	82	104	91	106	80	99	103	107	92	78	85	90
10.9339	106	103	99	101	104	112	86	91	98	110	101	99	94	90	100	86	85	88	71	93	103
10.9506	98	105	101	110	107	108	108	111	91	101	84	110	104	82	74	93	106	81	106	74	93
10.9673	122	104	101	113	87	92	104	98	88	82	100	106	106	86	97	103	98	98	97	95	97
10.984	112	103	105	82	107	88	105	98	99	82	87	100	99	103	88	87	106	98	92	94	90
11.0007	127	105	111	110	99	99	122	108	101	99	97	99	111	100	91	88	91	79	100	86	92
11.0174	117	90	84	99	107	82	94	114	85	106	75	86	116	101	105	103	88	90	84	95	105
11.0341	108	91	105	105	114	93	99	93	82	100	93	99	113	95	112	97	93	93	92	92	99
11.0508	103	107	120	107	118	105	99	100	108	113	112	93	84	87	84	91	84	72	74	90	95
11.0676	144	86	99	93	111	99	87	118	95	106	105	99	97	92	98	93	79	98	99	86	94
11.0843	112	118	107	95	100	88	118	97	100	94	91	106	97	95	91	84	114	100	97	101	95
11.101	101	103	107	91	107	88	99	95	100	92	99	103	107	84	97	80	111	86	73	114	77
11.1177	112	118	108	82	81	106	86	114	99	104	85	99	92	71	91	97	93	74	88	95	98
11.1344	94	112	118	92	101	81	94	123	91	94	103	103	92	90	95	93	100	117	88	104	88
11.1511	112	116	125	129	95	87	98	86	79	106	95	117	74	99	78	90	84	94	88	113	90
11.1678	98	87	108	130	94	119	104	99	72	100	101	99	86	86	87	93	80	72	88	105	92
11.1845	91	94	101	110	113	104	110	105	93	90	101	99	90	90	92	99	78	91	91	99	110
11.2012	104	120	101	101	103	90	107	81	97	112	105	82	104	80	95	123	106	85	95	79	71
11.218	91	94	99	113	106	100	80	108	118	104	93	100	90	100	110	86	101	104	95	111	87
11.2347	129	101	113	112	93	108	101	93	94	116	87	97	104	105	81	88	106	111	82	94	85
11.2514	110	120	104	87	117	92	107	90	117	105	98	105	91	86	79	85	101	92	95	101	81
11.2681	114	100	101	103	108	112	111	103	122	100	80	94	114	90	99	105	105	100	104	100	82
11.2848	111	99	100	93	122	122	113	104	108	99	103	100	60	111	92	97	113	88	101	92	98
11.3015	94	104	107	91	113	111	116	87	90	106	108	94	108	99	100	100	108	110	93	92	75
11.3182	117	87	99	104	112	84	98	85	99	103	88	86	88	94	92	85	90	98	93	90	90
11.3349	129	118	86	92	74	100	90	101	108	99	106	91	92	100	116	104	94	86	97	88	100
11.3516	110	103	85	114	85	99	107	103	101	113	99	87	97	110	87	105	81	88	97	110	98
11.3683	84	101	117	114	105	105	97	111	107	101	79	100	93	124	112	88	82	103	105	99	94
11.3851	110	101	113	97	117	99	85	100	93	103	100	93	97	90	91	88	85	97	82	90	84
11.4018	106	91	95	94	92	118	114	85	78	111	120	86	94	82	95	86	100	93	95	82	80
11.4185	130	110	110	97	110	86	119	77	98	97	86	99	91	86	92	95	105	99	105	95	84
11.4352	119	111	117	93	116	122	114	93	97	86	104	93	94	99	112	107	106	101	84	100	101
11.4519	103	108	101	100	88	86	94	88	92	79	101	94	106	88	88	117	75	90	67	113	84
11.4686	105	92	95	94	95	100	100	106	104	94	98	93	105	91	90	103	80	97	104	106	95
11.4853	117	117	108	94	93	100	97	98	103	88	88	97	90	91	99	93	84	86	91	101	78
11.502	131	123	111	107	98	94	92	88	110	84	111	111	101	93	105	88	81	99	99	104	93
11.5188	103	94	111	93	110	118	126	81	87	74	118	99	97	110	80	90	100	79	99	101	75
11.5355	107	99	112	95	91	88	105	98	98	111	92	92	99	116	106	98	93	99	79	85	104
11.5522	110	106	101	95	101	94	119	106	91	99	84	86	86	105	114	92	100	95	97	86	103
11.5689	101	108	105	93	113	88	114	90	106	88	78	113	99	105	111	107	101	99	79	101	101
11.5856	111	114	104	129	113	117	112	105	86	88	107	85	86	107	90	82	112	122	98	118	92
11.6023	97	113	122	110	93	119	98	104	93	87	104	94	110	99	114	93	105	97	87	104	93
11.619	105	114	122	100	106	95	108	112	124	107	79	111	101	104	98	88	106	95	87	78	85
11.6357	111	110	100	132	104	104	114	93	106	92	80	95	81	87	112	98	111	80	84	98	92
11.6524	97	124	122	91	108	101	87	106	92	111	103	85	91	104	116	103	84	85	92	104	125
11.6692	117	112	114	95	95	107	114	87	86	91	93	81	84	82	106	100	90	78	91	95	104
11.6859	123	87	74	97	113	97	85	92	103	106	94	104	97	92	69	91	105	94	106	99	80
11.7026	107	82	92	100	101	97	105	88	99	106	80	105	71	91	94	91	80	85	104	97	100
11.7193	99	77	93	94	116	92	112	93	77	94	95	99	85	79	75	86	92	87	97	106	87
11.736	94	78	101	99	95	80	110	108	86	84	99	114	78	94	71	85	78	88	88	97	122
11.7527	116	104	110	100	88	119	85	120	122	105	101	82	93	79	77	93	65	104	95	81	122
11.7694	88	99	99	98	101	99	80	106	90	86	77	92	86	88	100	95	103	93	100	104	120
11.7861	112	107	95	103	99	77	97	101	78	108	87	90	87	82	94	73	85	107	80	91	106
11.8028	119	125	105	108	100	87	98	87	98	105	87	74	101	99	93	82	93	78	81	117	101
11.8195	101	106	105	107	91	85	103	92	90	106	90	101	92	104	79	79	88	107	111	98	91
11.8363	117	98	99	113	97	97	100	110	94	92	82	95	94	92	85	93	73	84	105	98	120
11.853	113	108	98	122	103	77	92	99	124	88	108	80	92	98	87	87	75	93	91	129	107
11.8697	106	101	137	106	100	112	97	94	97	101	84	106	95	88	100	87	98	87	105	113	114
11.8864	129	125	116	133	97	105	98	93	94	108	98	110	123	82	84	90	108	73	101	118	116
11.9031	111	92	99	110	100	85	88	88	88	90	106	91	88	88	80	91	90	80	117	104	113
11.9198	123	110	99	118	84	62	92	84	93	93	77	92	94	80	98	105	63	97	119	113	132
11.9365	110	98	99	98	123	86	101	90	85	110	73	104	100	86	104	103	100	86	97	118	117
11.9532	130	104	114	117	104	98	88	98	85	107	111	98	101	75	91	98	106	80	97	110	152
11.97	111	124	108	97	91	106	87	92	90	85	87	98	90	82	98	92	95	84	106	117	111
11.9867	113	120	98	137	105	100	97	97	97	101	105	106	91	84	103	86	88	107	100	125	135
12.0034	124	117	104	133	99	95	100	98	101	87	88	105	105	92	93	95	91	84	114	127	112
12.0201	110	107	116	103	118	122	92	84	101	85	94	90	105	107	87	75	119	90	124	131	143
12.0368	108	113	131	93	107	103	95	92	103	100	86	91	88	104	92	103	92	119	99	140	161
12.0535	124	140	95	124	97	112	107	105	95	74	85	84	86	97	84	112	84	101	124	124	144
12.0702	112	108	106	112	105	93	105	105	81	101	98	97	95	87	74	88	94	90	122	136	157
12.0869	120	117	104	112	98	100	95	86	78	94	94	87	80	91	100	91	78	103	143	165	207
12.1036	113	137	120	107	111	91	97	101	107	91	73	101	117	108	90	101	88	79	133	140	227
12.1204	111	119	113	120	103	97	104	90	107	97	82	99	112	97	93	86	86	97	152	169	251
12.1371	111	103	112	126	93	103	104	99	84	74	100	80	104	91	92	94	111	101	144	184	300
12.1538	131	112	119	116	119	71	101	98	108	85	87	81	88	91	92	95	101	106	180	232	343
12.1705	103	112	132	110	106	97	97	98	105	86	88	92	103	92	92	61	94	73	177	274	364
12.1872	136	130	92	108	84	87	81	105	111	79	113	87	117	84	82	95	79	84	221	280	446
12.2039	137	111	98	127	95	105	116	103	110	97	95	101	105	86	97	91	84	91	249	377	565
12.2206	120	131	120	139	88	97	82	88	97	81	97	94	98	97	100	95	93	123	204	401	648
12.2373	127	133	107	107	108	97	77	93	98	88	93	87	84	117	74	107	91	92	294	425	658
12.254	114	120	111	133	119	93	86	99	107	94	85	105	74	91	79	100	90	91	323	471	742
12.2708	126	132	114	142	100	107	97	95	97	99	100	94	91	92	94	82	110	88	358	561	787
12.2875	110	139	146	137	90	104	74	100	85	94	81	72	88	92	119	86	92	84	337	539	753
12.3042	152	133	131	140	107	95	101	113	95	103	117	98	82	85	99	92	91	78	361	571	727
12.3209	124	124	118	119	100	85	86	98	94	117	84	85	82	86	78	100	81	69	363	549	680
12.3376	131	151	129	119	90	104	93	85	101	111	101	78	108	93	86	90	94	116	393	478	612
12.3543	118	137	123	110	91	79	111	90	91	82	93	99	97	98	68	85	94	84	290	394	514
12.371	136	155	144	129	88	94	107	105	104	85	88	77	93	97	91	86	100	88	260	345	418
12.3877	131	127	118	151	99	103	104	104	97	98	93	92	93	69	87	81	87	103	227	294	335
12.4045	119	145	108	122	107	94	107	101	101	110	108	87	91	88	91	95	80	95	190	264	291
12.4212	143	142	119	132	88	103	107	94	98	99	85	99	93	104	86	107	84	75	139	213	233
12.4379	120	130	113	144	86	86	82	103	95	122	86	118	94	80	74	73	84	84	143	169	193
12.4546	114	124	129	137	114	104	86	91	105	108	97	98	79	85	113	104	92	82	146	130	159
12.4713	125	110	120	107	87	101	82	117	100	88	91	113	84	79	113	90	94	103	111	125	154
12.488	132	122	152	110	113	103	101	93	99	91	80	100	84	105	86	90	90	112	119	132	146
12.5047	142	122	151	145	108	97	114	104	88	85	80	106	101	74	90	113	73	98	106	138	146
12.5214	122	103	129	129	106	95	75	78	93	101	101	112	100	112	90	105	84	88	137	139	108
12.5381	130	122	130	108	98	97	104	112	81	88	107	113	103	113	94	84	104	98	106	118	125
12.5549	105	126	130	119	88	88	84	90	107	88	122	90	82	87	85	92	98	72	78	94	104
12.5716	112	120	110	117	110	104	97	93	92	79	106	106	81	98	99	84	90	113	90	120	133
12.5883	129	114	123	119	92	88	106	93	118	82	104	91	106	80	99	103	107	92	92	101	117
12.605	105	124	118	131	104	112	86	91	98	110	101	99	94	90	100	86	85	88	120	120	123
12.6217	123	120	97	103	107	108	108	111	91	101	84	110	104	82	74	93	106	81	123	105	116
12.6384	130	119	118	123	87	92	104	98	88	82	100	106	106	86	97	103	98	98	101	111	116
12.6551	146	142	119	123	107	88	105	98	99	82	87	100	99	103	88	87	106	98	111	105	111
12.6718	107	127	118	135	99	99	122	108	101	99	97	99	111	100	91	88	91	79	117	119	111
12.6885	135	143	140	105	107	82	94	114	85	106	75	86	116	101	105	103	88	90	111	122	127
12.7052	130	126	130	143	114	93	99	93	82	100	93	99	113	95	112	97	93	93	103	118	118
12.722	138	119	125	132	118	105	99	100	108	113	112	93	84	87	84	91	84	72	88	99	112
12.7387	145	124	112	130	111	99	87	118	95	106	105	99	97	92	98	93	79	98	113	116	111
12.7554	149	129	132	122	114	129	110	151	110	137	127	155	135	124	133	120	122	140	99	122	116
12.7721	138	140	127	138	126	133	126	135	139	139	132	108	127	136	99	126	119	106	107	99	104
12.7888	130	127	131	146	125	154	127	142	120	175	151	126	118	158	149	126	144	120	94	107	117
12.8055	112	156	136	130	130	136	122	148	132	136	118	124	117	140	105	137	98	126	120	114	108
12.8222	123	144	130	126	137	116	127	136	123	158	156	137	118	124	122	104	143	127	119	106	94
12.8389	136	133	132	129	145	127	151	136	130	130	120	126	138	129	122	130	106	130	119	125	108
12.8557	151	131	161	140	127	155	122	120	126	125	145	124	155	122	124	94	142	122	119	113	119
12.8724	140	132	129	149	148	146	159	149	145	137	155	119	138	154	150	144	132	110	112	112	118
12.8891	122	117	151	135	137	146	145	146	162	150	180	132	156	165	148	151	130	116	124	114	104
12.9058	124	118	131	154	149	144	159	132	127	132	155	135	143	154	157	143	161	146	126	135	88
12.9225	139	129	144	151	152	152	126	148	151	162	150	139	154	177	143	140	111	132	104	136	100
12.9392	150	117	126	136	131	149	155	148	129	138	152	151	139	140	154	148	137	138	139	108	112
12.9559	145	146	142	149	125	143	148	143	177	150	181	155	150	144	163	148	149	155	114	120	111
12.9726	136	156	144	156	152	138	155	158	164	158	162	159	184	172	158	162	143	151	105	138	120
12.9893	137	162	144	174	163	174	155	176	131	168	181	159	169	159	180	157	142	161	113	108	101
13.0061	150	167	172	175	177	161	184	148	169	158	164	178	177	200	159	171	174	133	125	104	124
13.0228	142	149	156	184	142	138	133	180	162	150	165	190	196	185	181	187	194	133	111	136	113
13.0395	154	137	137	149	130	163	162	142	155	175	178	202	212	189	182	196	184	156	137	112	116
13.0562	117	157	168	157	176	155	174	159	176	189	187	178	197	174	194	195	165	158	135	120	106
13.0729	137	144	158	150	154	146	185	194	187	168	181	165	213	175	196	208	213	185	142	146	144
13.0896	143	152	159	159	172	170	176	200	189	208	194	206	232	197	169	232	207	197	149	144	125
13.1063	157	149	162	163	144	165	163	187	196	197	206	207	214	201	194	216	202	184	117	132	104
13.123	155	154	172	167	188	161	165	182	188	212	234	221	208	212	232	217	208	199	135	131	127
13.1397	167	155	158	185	169	187	220	221	194	223	239	204	219	245	252	285	277	208	148	161	125
13.1564	174	171	165	197	165	182	197	207	227	214	251	235	246	231	261	241	208	228	181	151	142
13.1732	137	144	176	197	194	187	187	206	228	194	195	236	235	279	247	277	268	221	181	146	138
13.1899	159	190	145	169	202	182	204	208	219	270	238	265	238	257	258	266	277	234	191	156	142
13.2066	165	175	168	161	165	234	215	223	210	226	227	242	261	274	278	310	302	258	187	176	126
13.2233	174	180	181	220	185	207	223	253	225	210	219	266	253	228	302	312	315	260	164	163	151
13.24	196	167	215	220	214	214	212	252	240	234	290	241	273	262	309	319	309	286	185	182	151
13.2567	171	195	196	214	220	204	232	245	209	274	298	271	276	299	335	357	331	274	194	182	149
13.2734	191	196	221	208	203	188	261	231	242	271	276	300	326	304	309	350	303	335	228	204	158
13.2902	183	206	197	193	245	231	248	239	216	291	283	289	297	317	355	349	328	343	225	171	145
13.3069	190	209	220	242	201	240	302	277	281	251	323	321	311	374	322	329	421	390	221	202	150
13.3236	238	221	207	209	236	236	267	287	281	308	293	305	356	340	403	411	380	369	228	163	169
13.3403	200	217	231	227	255	242	264	291	305	318	318	334	336	371	390	425	402	345	228	227	168
13.357	217	204	229	231	239	260	297	297	291	337	293	361	330	408	377	412	438	405	273	221	195
13.3737	222	203	244	222	272	299	276	286	321	349	356	377	367	381	413	418	456	418	255	231	196
13.3904	226	231	245	255	286	324	280	324	355	325	364	393	364	395	417	458	483	393	259	220	222
13.4071	253	227	277	249	253	284	319	324	349	386	382	367	403	431	418	491	489	446	279	234	228
13.4238	247	304	270	279	324	303	342	345	326	387	369	399	415	428	444	456	454	440	293	239	225
13.4405	242	247	277	304	336	329	373	357	361	406	360	426	445	422	441	472	447	456	300	249	236
13.4573	273	280	304	286	337	324	394	434	401	398	415	471	446	492	478	459	490	438	373	293	261
13.474	283	281	298	361	332	356	354	466	456	447	470	446	504	422	433	489	454	471	309	313	289
13.4907	305	334	360	381	358	422	361	451	469	424	480	477	480	494	507	557	504	440	366	351	330
13.5074	318	357	366	389	431	441	419	448	463	470	497	463	547	539	543	560	584	491	424	381	345
13.5241	349	376	401	412	445	464	465	475	499	518	543	550	542	575	517	540	589	486	399	374	318
13.5408	399	409	406	441	489	475	504	523	565	534	595	623	604	579	563	579	556	534	457	400	354
13.5575	396	460	484	466	483	540	511	571	579	676	587	623	643	614	597	547	575	510	376	351	315
13.5742	433	495	512	505	580	593	610	659	666	700	687	676	704	653	584	608	571	512	392	387	279
13.5909	478	507	501	559	617	607	624	698	683	715	729	696	662	613	618	601	535	475	381	368	308
13.6077	535	560	575	639	634	674	733	713	690	759	682	739	640	598	533	559	515	489	351	321	298
13.6244	576	597	670	658	716	717	740	683	772	758	714	707	682	573	539	501	499	409	357	296	252
13.6411	652	614	658	651	725	758	779	732	711	723	739	650	670	542	560	434	495	385	306	296	246
13.6578	659	730	634	713	689	716	774	740	719	697	698	682	599	568	462	425	435	353	293	240	219
13.6745	725	754	706	665	749	668	762	689	723	659	669	546	520	483	444	375	382	316	249	204	200
13.6912	709	793	743	732	736	715	687	649	652	599	605	598	505	438	373	349	317	305	202	187	199
13.7079	721	741	696	663	684	681	606	573	580	534	529	440	409	379	347	302	325	264	184	183	168
13.7246	651	719	642	682	591	625	599	541	522	501	480	444	393	353	299	292	257	187	183	152	142
13.7414	648	587	598	589	567	548	497	471	453	424	373	347	358	326	259	213	246	190	158	144	135
13.7581	539	579	546	491	477	492	427	389	413	375	353	313	318	259	248	219	222	140	125	127	155
13.7748	537	508	450	445	412	445	343	369	340	328	297	281	271	245	199	203	189	155	138	125	100
13.7915	464	430	386	374	368	341	284	302	294	272	284	267	246	213	184	181	181	170	133	122	120
13.8082	373	363	345	318	303	304	308	270	251	254	241	201	201	195	196	171	185	154	126	110	131
13.8249	313	297	297	274	271	271	238	244	242	229	233	225	199	201	187	175	181	124	138	130	108
13.8416	287	278	266	228	253	223	244	252	241	209	216	207	201	226	182	162	176	125	148	117	118
13.8583	245	273	235	215	197	252	249	182	233	200	228	213	212	187	203	174	167	117	132	114	105
13.875	220	194	212	216	207	209	231	197	226	226	212	187	193	193	174	165	164	114	126	131	124
13.8918	200	200	227	207	227	196	199	196	183	196	171	163	164	155	167	152	188	126	126	111	132
13.9085	194	229	210	199	210	185	190	180	190	182	175	204	167	210	190	155	138	138	103	130	105
13.9252	164	203	203	217	178	185	196	189	201	182	183	196	177	177	158	124	146	127	110	130	112
13.9419	167	161	159	175	215	194	185	165	188	182	174	176	161	151	169	158	135	130	106	110	116
13.9586	187	183	167	213	176	191	177	168	163	170	169	177	162	157	168	139	138	116	99	122	127
13.9753	197	175	172	194	175	210	157	168	176	168	164	165	170	168	149	133	149	135	82	95	122
13.992	168	196	190	171	177	197	161	175	159	172	158	156	191	136	159	137	118	140	124	91	100
14.0087	178	170	175	152	165	168	177	174	163	168	202	155	148	126	133	140	114	133	113	88	112
14.0254	188	164	199	190	169	155	172	174	157	176	176	174	176	176	150	136	120	117	105	107	98
14.0421	176	171	167	185	174	171	172	171	176	155	164	146	151	137	172	133	150	133	112	95	117
14.0589	176	182	162	157	178	163	177	170	152	164	157	145	138	136	165	125	127	101	124	104	103
14.0756	188	199	164	163	171	152	178	155	146	152	148	156	142	164	126	105	124	137	103	122	104
14.0923	159	156	164	188	143	164	157	132	168	155	150	145	142	129	143	126	127	123	122	119	104
14.109	161	148	169	177	163	165	151	145	142	164	152	156	125	142	136	129	127	113	107	82	100
14.1257	165	148	165	184	174	149	143	162	136	150	191	177	123	136	127	126	129	123	116	101	113
14.1424	164	181	168	196	150	169	176	148	168	138	130	140	120	133	150	113	125	111	87	93	99
14.1591	161	157	144	170	164	125	142	131	163	152	124	130	155	116	124	108	127	112	111	97	99
14.1758	157	151	162	157	161	129	159	163	132	132	145	154	124	131	108	132	137	105	92	91	117
14.1926	165	136	182	137	139	151	136	143	150	110	156	131	144	135	127	111	139	101	107	106	135
14.2093	156	161	162	158	168	133	131	139	161	137	136	140	126	151	116	117	116	123	111	105	101
14.226	157	174	164	144	151	150	151	142	164	133	113	132	157	133	135	131	145	104	97	114	107
14.2427	133	158	157	144	187	133	145	157	130	149	150	132	114	129	136	126	129	105	130	103	113
14.2594	155	149	140	138	139	136	146	136	131	144	144	142	108	118	131	100	127	106	122	99	79
14.2761	146	131	129	150	150	136	163	129	133	150	120	125	114	139	145	148	132	129	105	116	131
14.2928	143	117	146	145	158	151	146	120	131	142	117	130	162	136	125	105	112	131	116	116	100
14.3095	146	124	157	135	165	140	146	149	111	155	143	116	129	133	138	100	135	108	108	106	106
14.3262	156	152	170	143	145	136	131	132	133	146	177	143	136	126	138	130	101	120	130	108	117
14.343	139	150	136	136	137	130	139	125	146	119	137	117	144	120	119	131	133	112	97	114	112
14.3597	164	124	142	132	135	142	140	146	162	132	135	136	118	104	120	90	117	126	104	91	130
14.3764	149	151	140	136	144	151	145	152	136	151	103	126	111	120	123	106	133	103	120	97	88
14.3931	137	156	150	124	146	126	150	132	158	123	110	116	125	119	95	116	119	114	118	137	82
14.4098	155	127	145	127	105	146	120	126	132	110	119	143	144	123	117	127	106	112	104	110	99
14.4265	138	154	167	136	112	158	114	133	156	163	139	131	133	123	119	119	137	120	117	93	103
14.4432	131	149	131	140	137	126	132	129	138	136	133	131	130	107	144	116	116	97	112	108	106
14.4599	156	132	161	127	140	138	136	136	158	144	120	116	143	122	113	129	100	104	103	114	108
14.4766	155	135	149	126	157	112	124	119	124	126	112	118	108	125	125	114	127	137	91	107	118
14.4934	132	136	137	133	116	133	137	130	113	124	124	117	127	140	114	117	124	129	111	104	108
14.5101	151	136	139	124	136	137	118	137	120	116	137	138	130	143	124	117	125	133	116	104	118
14.5268	137	124	148	151	130	154	119	145	107	132	130	138	120	133	138	100	108	113	104	92	95
14.5435	150	136	161	143	126	123	124	129	120	119	122	95	139	126	125	117	117	105	105	108	97
14.5602	146	146	145	142	136	136	125	125	97	122	116	114	144	136	114	119	138	114	111	116	85
14.5769	122	149	151	124	130	123	107	120	140	127	119	123	122	123	120	110	123	136	129	116	101
14.5936	139	124	140	123	129	138	131	103	122	117	104	108	124	118	125	118	111	99	90	113	101
14.6103	130	126	151	131	120	119	125	145	117	120	123	136	123	113	105	123	112	114	111	107	103
14.6271	131	132	142	148	133	140	130	90	111	114	138	119	132	122	125	99	105	125	106	125	120
14.6438	143	120	152	127	144	130	137	131	136	126	110	100	111	107	122	123	123	105	100	100	114
14.6605	132	103	129	138	127	120	125	131	120	106	135	105	131	116	122	110	112	118	104	120	111
14.6772	142	133	131	135	130	143	142	119	126	113	125	135	120	123	93	120	107	105	110	106	125
14.6939	155	143	144	126	135	149	133	122	133	142	99	117	111	113	122	123	120	116	95	95	119
14.7106	143	139	130	111	133	122	123	106	154	140	114	140	123	136	130	107	116	145	125	95	103
14.7273	119	119	123	135	140	148	117	103	106	112	140	137	131	113	105	94	111	105	112	113	85
14.744	124	117	131	158	152	122	111	126	120	127	146	124	139	129	111	125	112	92	131	118	111
14.7607	131	142	129	149	129	130	142	127	137	114	126	112	111	126	123	116	112	117	81	85	117
14.7774	119	131	135	119	142	137	126	132	110	133	117	126	123	107	104	120	123	123	85	112	103
14.7942	124	126	116	151	120	129	132	148	99	140	118	119	124	120	125	117	113	117	101	122	112
14.8109	151	120	144	139	127	142	122	129	129	117	116	117	130	118	120	127	100	116	112	94	85
14.8276	164	145	133	133	104	137	112	135	111	129	114	108	114	125	133	126	105	95	113	92	116
14.8443	126	146	127	124	123	104	116	123	124	126	138	112	104	110	117	106	90	105	99	118	100
14.861	142	138	123	111	136	130	140	159	112	111	133	130	140	95	123	100	113	124	112	106	110
14.8777	139	132	129	140	118	118	107	116	112	119	118	113	129	105	112	98	135	85	113	104	101
14.8944	130	118	142	130	138	104	106	129	110	126	125	123	125	120	104	110	125	91	118	81	99
14.9111	127	131	116	118	129	114	116	107	117	108	110	118	117	133	125	101	116	120	107	93	118
14.9278	104	159	142	143	135	124	104	125	110	125	118	119	105	111	92	87	108	131	107	113	103
14.9446	164	138	129	114	117	131	132	100	114	97	135	139	122	118	135	118	135	118	94	107	84
14.9613	133	116	124	120	125	131	126	126	119	107	125	122	110	123	107	114	107	100	118	87	87
14.978	124	148	126	138	112	118	132	130	112	114	110	111	122	120	120	126	104	103	112	106	126
14.9947	137	133	136	132	119	108	120	125	108	136	119	114	135	108	135	100	106	95	107	123	105
15.0114	133	112	136	122	107	130	113	158	122	120	124	117	108	103	111	124	104	112	113	111	87
15.0281	108	148	122	94	105	117	113	106	119	142	113	127	133	126	104	105	118	106	112	101	107
15.0448	116	123	122	122	124	116	99	111	90	111	117	97	108	104	110	107	94	95	120	108	104
15.0615	144	130	108	113	117	117	117	116	90	113	137	112	113	122	107	125	117	122	131	118	136
15.0783	140	122	119	101	130	107	106	118	113	108	133	107	93	116	94	116	100	117	136	108	120
15.095	124	124	124	122	135	130	120	94	107	125	110	119	85	107	129	137	117	92	106	116	116
15.1117	124	122	120	142	130	124	139	95	124	126	116	124	103	103	124	112	117	117	106	91	105
15.1284	137	140	131	114	118	124	116	116	116	127	119	95	108	116	131	97	110	132	112	95	92
15.1451	119	125	142	139	126	124	98	122	129	108	114	105	100	110	122	127	123	108	99	105	119
15.1618	137	123	111	120	127	113	133	144	117	129	112	113	107	130	116	98	126	107	127	103	117
15.1785	131	139	122	106	123	92	127	120	122	101	103	145	135	112	124	131	106	112	104	107	108
15.1952	136	126	122	127	130	119	118	125	120	106	116	87	118	111	114	104	105	93	105	105	116
15.2119	143	139	131	116	111	123	149	101	125	132	116	94	106	114	116	110	118	110	117	111	114
15.2287	148	133	122	139	113	126	127	114	137	119	125	117	119	114	120	97	122	107	98	112	135
15.2454	144	119	132	118	119	112	119	118	113	100	118	112	127	113	117	130	100	106	112	103	112
15.2621	123	130	110	151	111	113	119	111	86	112	116	101	116	106	136	116	101	116	120	88	112
15.2788	131	127	124	106	120	118	127	99	127	125	119	117	119	107	126	119	127	120	120	97	103
15.2955	133	140	127	129	116	135	107	110	117	137	126	120	112	88	103	113	118	125	82	88	105
15.3122	117	135	107	113	135	116	118	126	100	122	138	119	113	122	116	107	114	93	117	107	98
15.3289	113	124	111	119	124	112	138	113	126	116	139	120	111	118	108	119	105	120	107	104	106
15.3456	112	140	139	130	130	114	114	119	119	122	145	99	118	107	132	114	111	116	129	97	99
15.3623	116	122	127	129	120	117	118	120	117	105	107	110	122	111	103	143	122	130	126	116	113
15.379	116	124	110	124	122	140	120	117	111	117	110	120	105	118	108	116	80	99	117	113	124
15.3958	146	120	118	116	143	113	146	113	119	118	106	114	103	116	110	113	114	116	104	106	107
15.4125	123	116	129	129	112	106	114	123	112	118	119	123	105	111	117	145	116	112	135	139	103
15.4292	120	131	136	116	116	114	101	126	108	113	114	123	111	111	105	112	107	118	104	117	119
15.4459	125	132	122	123	139	105	122	122	138	122	113	114	94	122	101	117	130	110	113	114	113
15.4626	135	114	132	122	132	124	126	118	146	129	124	119	107	117	123	108	112	113	104	103	116
15.4793	148	142	138	108	116	127	120	130	117	92	132	112	123	113	114	129	101	105	114	98	106
15.496	138	131	116	112	126	135	122	101	131	118	124	111	113	97	120	113	126	124	101	92	94
15.5127	124	136	118	123	106	117	135	123	100	137	129	120	139	129	119	119	114	106	106	101	110
15.5295	149	137	129	138	93	92	120	101	137	110	113	110	110	122	104	119	123	98	137	120	106
15.5462	105	145	103	116	126	103	116	122	108	124	95	129	108	105	112	105	124	107	103	117	126
15.5629	123	131	122	133	118	103	114	114	112	98	111	103	120	123	105	104	110	114	125	101	124
15.5796	122	116	106	130	126	118	131	113	108	119	122	122	125	107	138	98	113	120	129	123	111
15.5963	136	120	120	142	107	126	118	137	123	124	110	112	111	124	110	125	111	114	101	112	112
15.613	93	107	122	120	119	120	143	107	113	120	103	117	99	107	135	112	99	120	87	116	108
15.6297	108	123	111	110	133	110	127	117	123	110	98	123	107	104	95	113	108	80	95	111	136
15.6464	122	110	138	105	118	122	116	98	120	116	130	99	106	123	105	130	124	117	127	116	118
15.6631	104	108	140	114	123	118	122	127	123	118	108	113	98	94	104	100	108	101	106	97	104
15.6799	139	125	122	104	107	127	122	131	104	127	94	111	107	114	110	105	103	94	137	117	106
15.6966	124	144	112	127	122	150	93	114	116	125	123	99	114	111	99	126	98	113	104	101	106
15.7133	117	116	120	126	119	120	104	113	112	131	107	131	119	112	112	118	87	107	112	107	108
15.73	116	114	129	113	131	118	135	135	105	105	122	122	90	130	117	119	118	125	104	98	105
15.7467	127	130	139	116	120	100	125	105	101	119	104	110	114	113	133	107	108	118	122	105	118
15.7634	131	140	119	125	132	104	127	111	118	125	113	122	91	120	108	99	90	118	99	103	104
15.7801	129	122	125	122	120	137	122	105	123	124	127	111	104	99	127	120	93	110	112	132	101
15.7968	127	136	107	132	114	116	108	122	106	116	135	113	101	105	103	111	101	122	98	101	113
15.8135	112	110	110	130	98	107	124	120	118	113	105	123	117	119	97	103	122	93	116	108	119
15.8303	118	117	124	122	110	105	122	120	129	130	137	98	130	108	108	118	124	136	97	118	110
15.847	106	138	98	106	120	110	129	116	104	104	117	125	123	113	116	98	125	120	119	113	114
15.8637	140	130	104	123	123	110	122	136	130	114	97	100	131	119	116	110	114	98	98	127	124
15.8804	116	123	131	105	114	105	150	136	119	107	110	120	120	126	123	120	117	118	108	113	125
15.8971	131	95	122	125	122	127	127	122	122	137	116	104	117	93	92	118	118	139	119	124	114
15.9138	131	145	107	125	118	122	125	110	116	111	104	116	114	130	110	118	120	119	122	122	124
15.9305	118	136	119	123	125	119	126	93	138	127	122	112	125	114	106	112	120	103	116	82	107
15.9472	108	126	122	132	124	113	124	106	106	107	124	111	125	97	104	116	132	107	118	111	119
15.964	125	129	119	111	114	117	118	139	122	104	119	94	122	127	106	132	117	142	101	108	106
15.9807	119	137	139	116	118	108	94	117	119	114	95	104	101	117	106	94	105	106	92	130	123
15.9974	107	123	156	137	137	133	124	140	93	124	123	118	101	119	111	99	120	112	106	118	101
16.0141	110	110	108	146	126	120	104	108	113	116	123	79	107	105	111	99	98	100	94	118	125
16.0308	116	113	114	120	103	116	111	148	116	114	124	116	93	105	111	112	107	116	125	111	104
16.0475	116	118	108	135	119	110	133	133	111	122	116	131	84	138	99	113	126	101	92	106	112
16.0642	143	114	113	99	120	131	117	127	111	116	118	114	110	116	120	114	140	98	118	112	122
16.0809	130	120	113	154	127	101	114	133	129	100	99	119	145	126	129	129	107	108	131	113	110
16.0976	125	135	118	108	118	94	116	130	127	103	117	142	132	107	112	125	108	126	119	122	94
16.1144	124	112	131	117	135	129	116	105	99	117	116	132	114	132	129	135	94	122	114	100	129
16.1311	133	116	113	137	114	106	130	106	116	122	100	131	114	119	112	126	101	99	112	100	105
16.1478	133	110	137	99	131	122	111	92	132	133	120	106	124	93	125	120	119	85	116	112	135
16.1645	129	151	111	136	125	133	135	123	133	123	100	124	131	123	92	116	113	129	131	100	127
16.1812	125	118	133	117	122	123	116	106	117	95	130	131	124	123	117	111	99	107	120	100	104
16.1979	125	114	117	122	119	118	126	95	116	126	132	118	110	111	113	105	120	123	116	119	125
16.2146	108	122	111	112	139	123	98	125	124	110	106	98	129	117	129	116	112	107	114	132	117
16.2313	144	116	111	127	130	138	103	116	136	119	104	130	119	111	100	111	117	114	112	100	106
16.248	113	130	126	135	108	143	94	103	122	127	114	113	132	107	117	111	103	108	105	119	105
16.2647	132	132	120	146	103	123	145	92	118	113	116	110	107	100	113	119	124	133	122	127	113
16.2815	107	159	118	133	112	123	111	120	120	124	112	122	117	116	110	129	113	125	103	124	92
16.2982	139	122	123	135	136	101	119	111	113	105	118	138	123	97	124	145	99	106	118	124	116
16.3149	105	135	117	107	114	130	130	123	99	119	124	103	110	131	127	110	106	133	130	100	118
16.3316	112	120	116	127	146	113	113	103	118	107	120	126	108	120	136	130	103	112	98	117	107
16.3483	133	122	131	143	122	105	103	130	116	111	101	129	111	117	127	129	120	123	114	117	122
16.365	130	144	119	117	119	125	117	144	113	124	110	111	116	104	116	116	123	117	108	116	107
16.3817	127	118	131	123	120	124	133	114	116	98	106	93	119	125	108	117	123	103	131	123	136
16.3984	131	117	111	120	144	118	103	118	106	107	111	106	113	129	110	137	131	99	100	103	100
16.4152	119	158	112	111	120	116	124	114	101	130	112	114	108	113	106	111	103	114	116	122	112
16.4319	111	129	125	129	132	126	100	110	104	125	127	114	88	112	122	122	100	116	117	125	116
16.4486	136	139	124	113	113	116	130	120	107	107	113	99	101	116	131	111	119	104	104	97	98
16.4653	114	130	113	94	120	114	122	104	136	98	116	108	114	111	113	129	129	110	119	124	123
16.482	145	127	124	114	114	118	124	116	143	101	123	107	97	117	139	88	112	125	126	114	112
16.4987	117	136	124	126	108	131	111	106	116	131	114	138	98	130	127	101	110	105	112	112	106
16.5154	126	125	123	110	138	100	117	126	125	116	122	117	110	123	138	105	116	100	118	111	118
16.5321	125	117	120	118	120	154	122	105	108	108	136	126	106	125	126	105	103	130	120	140	114
16.5488	112	129	108	120	119	114	123	119	116	116	117	117	124	113	131	100	108	125	119	142	124
16.5656	138	119	123	139	131	138	119	105	120	107	118	105	111	104	113	112	113	88	113	107	119
16.5823	145	129	99	137	120	139	118	125	114	125	117	110	110	100	112	119	125	118	114	108	112
16.599	120	135	140	98	118	132	123	113	112	122	114	120	130	125	135	116	113	106	145	125	99
16.6157	110	127	145	125	118	110	127	84	106	114	97	114	103	104	125	118	118	133	117	94	114
16.6324	117	118	118	151	126	110	122	105	104	116	116	116	126	133	100	122	105	99	136	129	124
16.6491	136	136	130	112	148	110	122	143	117	116	105	118	114	113	100	126	105	113	120	103	135
16.6658	120	117	124	123	123	114	107	120	118	100	113	136	132	108	126	116	108	125	110	114	100
16.6825	130	106	112	119	112	137	124	112	110	111	119	118	119	113	98	98	118	113	114	113	95
16.6992	107	114	118	126	113	136	133	130	125	108	113	120	112	126	116	119	104	101	124	108	120
16.716	127	132	110	125	127	155	110	112	139	116	119	133	114	126	103	133	101	116	125	114	108
16.7327	138	117	120	125	114	116	110	114	97	93	107	107	118	86	103	111	118	110	107	110	119
16.7494	114	135	122	131	125	116	122	131	125	132	124	135	136	123	113	127	106	143	106	114	118
16.7661	137	117	106	108	133	113	143	129	94	135	126	122	122	95	108	129	114	95	131	123	125
16.7828	138	117	150	127	120	117	122	110	120	126	123	122	126	123	103	129	117	139	129	108	124
16.7995	129	158	146	144	135	124	124	107	132	123	112	130	107	112	124	108	117	100	124	111	133
16.8162	111	127	125	127	105	111	116	99	123	124	132	137	142	118	110	123	131	110	131	116	126
16.8329	135	114	152	114	116	124	123	120	113	120	120	138	119	145	117	135	132	107	108	116	118
16.8497	130	116	130	127	114	114	113	142	110	129	118	130	103	123	100	108	94	114	110	110	119
16.8664	119	112	130	119	135	124	118	108	113	126	116	125	131	105	120	114	120	135	120	114	127
16.8831	138	118	140	130	123	138	122	127	114	123	114	124	119	104	119	114	106	122	99	113	126
16.8998	146	142	126	122	111	154	111	87	119	122	127	105	95	140	127	105	110	117	126	120	111
16.9165	130	120	125	139	133	135	130	116	118	130	98	123	129	133	124	97	107	95	108	132	111
16.9332	133	131	140	123	126	107	137	125	125	117	129	114	133	123	108	126	127	126	105	117	100
16.9499	106	124	138	118	122	129	119	127	107	126	124	106	107	116	106	122	116	117	108	106	117
16.9666	124	142	129	132	123	116	122	112	125	111	127	120	116	123	132	111	117	125	113	159	108
16.9833	136	125	127	112	122	120	120	92	119	130	127	120	113	136	111	120	120	99	122	155	130
17.0001	154	120	138	125	119	122	124	117	107	143	125	123	132	137	135	140	124	130	142	126	100
17.0168	123	117	99	120	127	101	132	130	127	108	126	126	113	110	118	127	100	125	126	110	117
17.0335	136	118	111	112	131	142	99	107	114	111	117	125	119	112	123	123	107	129	98	129	124
17.0502	113	138	132	135	137	130	99	136	116	117	123	107	118	125	124	132	130	106	126	113	97
17.0669	125	113	114	123	139	122	113	125	137	125	112	120	114	124	116	138	120	97	94	124	113
17.0836	143	129	132	116	122	132	137	118	144	122	137	127	125	120	104	136	105	116	120	112	133
17.1003	113	130	124	135	135	116	123	103	112	122	127	104	111	94	114	111	122	113	131	119	149
17.117	138	126	117	124	127	118	117	133	114	99	126	113	127	118	131	122	129	133	123	138	135
17.1337	137	129	122	126	119	127	132	139	113	113	117	137	122	110	92	120	117	127	126	117	120
17.1504	107	120	146	129	150	122	137	118	130	154	139	95	111	111	123	131	142	131	136	125	135
17.1672	120	119	125	127	123	95	126	124	151	132	136	101	114	130	116	113	123	125	112	142	123
17.1839	132	120	110	107	125	113	113	125	126	120	120	124	120	103	114	113	127	106	104	108	111
17.2006	145	125	123	116	114	98	98	125	117	114	143	114	122	124	114	127	81	99	137	108	148
17.2173	114	127	110	129	113	119	104	145	119	120	139	124	136	132	144	114	122	112	139	130	144
17.234	129	103	139	132	124	135	124	129	120	119	116	125	144	126	111	113	111	119	117	117	133
17.2507	103	110	110	127	118	113	112	122	122	111	116	122	112	108	122	111	127	133	111	118	126
17.2674	132	127	132	138	122	108	127	122	130	144	149	131	113	122	136	130	129	108	126	116	122
17.2841	127	137	129	130	130	108	133	124	110	126	148	118	140	133	100	117	116	116	124	116	120
17.3009	150	118	130	119	108	124	120	133	114	120	118	116	148	139	113	113	105	99	144	133	114
17.3176	151	148	123	142	103	124	118	123	122	119	110	137	129	135	105	98	82	127	140	111	107
17.3343	125	114	116	152	127	120	125	119	127	97	130	131	132	151	104	119	116	133	119	113	106
17.351	116	105	122	101	126	124	114	125	113	95	112	117	133	110	108	108	116	97	157	133	132
17.3677	138	119	129	117	103	122	117	120	120	132	103	111	117	130	119	127	136	123	130	120	117
17.3844	110	116	116	127	122	132	98	140	132	110	123	113	106	105	118	135	117	129	131	140	104
17.4011	142	144	136	148	127	130	114	129	119	106	154	95	143	111	124	120	110	129	123	124	105
17.4178	144	114	111	113	140	100	127	131	123	123	114	114	131	116	130	107	130	104	117	117	131
17.4345	152	131	117	124	124	111	116	118	133	148	112	154	132	136	132	106	139	110	107	138	122
17.4513	129	111	126	135	114	144	122	127	112	138	142	119	137	125	149	116	123	133	116	120	106
17.468	139	118	126	106	142	131	127	122	116	124	112	124	125	131	111	123	111	106	122	118	137
17.4847	129	124	133	144	117	135	133	131	132	111	131	113	119	140	124	117	104	140	104	124	116
17.5014	119	124	149	119	132	108	119	130	124	132	116	120	106	133	116	130	114	117	112	127	142
17.5181	108	139	161	140	112	118	127	127	136	104	144	105	107	120	120	124	129	120	140	123	129
17.5348	127	125	129	148	150	95	110	114	129	122	125	142	116	135	113	124	127	114	119	108	120
17.5515	144	135	118	120	120	139	122	124	139	106	117	137	104	129	133	131	127	127	108	125	108
17.5682	117	151	136	127	130	135	120	136	142	152	118	118	117	118	130	123	130	117	111	130	99
17.5849	120	146	132	136	131	140	107	129	127	114	130	126	137	127	122	112	114	139	124	127	120
17.6016	122	131	156	146	107	137	111	118	107	130	124	114	107	142	99	124	114	133	138	124	120
17.6184	142	122	132	139	126	130	139	105	95	99	142	142	123	143	133	116	129	125	103	117	103
17.6351	120	139	143	119	113	118	132	116	111	123	142	126	120	129	123	104	101	131	111	119	126
17.6518	127	155	143	119	136	162	87	136	126	112	132	127	127	133	120	132	133	122	142	145	119
17.6685	129	164	120	132	116	138	137	131	123	114	124	142	119	122	122	105	124	144	142	152	122
17.6852	113	125	135	150	140	108	137	145	113	139	137	135	149	119	130	123	122	143	130	140	123
17.7019	120	156	163	113	122	130	120	105	131	132	122	127	133	126	127	112	126	157	122	132	122
17.7186	143	124	120	114	126	143	146	139	111	118	125	101	125	88	107	104	101	118	130	116	148
17.7353	132	138	144	129	99	119	132	125	124	122	130	119	125	119	111	118	122	130	127	132	129
17.7521	124	146	139	145	124	124	126	135	129	133	126	151	124	124	122	139	122	133	151	138	131
17.7688	130	137	131	116	104	139	113	149	127	137	136	111	113	118	118	145	123	130	127	133	103
17.7855	140	136	157	100	132	144	119	112	110	112	126	104	106	142	103	139	125	129	129	97	114
17.8022	154	144	114	130	127	132	143	116	119	137	125	114	146	129	129	137	142	118	106	139	136
17.8189	149	123	133	152	118	139	129	140	119	118	133	140	136	120	105	131	145	107	117	133	126
17.8356	146	143	139	124	149	113	116	126	149	125	106	116	151	116	120	119	110	129	113	138	125
17.8523	127	118	130	133	113	144	131	113	138	143	158	106	125	107	103	123	114	150	125	124	112
17.869	143	154	136	126	116	123	139	138	122	140	131	138	138	149	107	100	110	117	127	108	113
17.8857	126	136	112	138	129	120	116	122	130	122	106	140	150	132	108	101	144	124	140	110	144
17.9025	131	135	142	130	135	118	127	138	103	136	120	122	107	129	114	143	111	125	110	150	117
17.9192	145	154	120	130	123	130	124	169	119	129	123	130	113	143	133	139	118	127	142	116	118
17.9359	131	122	131	135	136	137	119	114	132	117	126	114	132	135	125	144	137	129	88	117	125
17.9526	145	113	131	154	132	117	132	118	144	132	122	108	125	136	127	107	120	107	124	151	137
17.9693	125	119	126	117	137	108	162	135	161	122	148	135	138	131	132	100	125	116	130	120	126
17.986	105	138	123	107	139	129	125	106	126	106	138	143	126	137	143	159	135	120	123	110	146
18.0027	129	151	146	112	129	118	125	127	126	125	124	116	143	103	116	138	118	120	122	137	155
18.0194	118	135	136	110	144	140	101	144	131	135	122	122	131	145	113	104	120	137	117	129	130
18.0361	125	118	117	137	133	120	135	111	132	136	120	120	136	133	124	112	118	130	123	152	123
18.0529	117	129	139	132	127	142	138	105	129	142	136	132	133	127	105	156	116	126	138	127	143
18.0696	139	146	127	130	140	124	119	137	127	133	113	143	120	112	125	154	131	120	129	122	135
18.0863	131	140	150	112	155	118	111	104	114	116	113	126	124	107	130	138	126	101	129	119	136
18.103	137	138	122	110	125	112	133	114	138	111	117	142	118	105	133	135	132	106	110	135	120
18.1197	142	143	116	145	133	125	107	144	135	106	111	137	117	117	120	122	130	123	125	131	138
18.1364	145	136	123	135	125	140	140	136	133	154	106	125	126	112	114	116	139	129	116	129	137
18.1531	133	131	120	127	143	127	113	127	118	125	130	132	133	125	129	116	116	132	136	122	125
18.1698	135	155	127	107	129	140	120	149	144	126	131	132	114	138	110	125	113	126	114	113	131
18.1866	137	151	120	125	143	133	132	130	119	139	132	136	140	123	132	138	137	133	129	111	126
18.2033	118	113	148	139	119	131	143	111	117	127	131	142	133	114	122	124	129	143	150	110	101
18.22	129	152	156	154	101	154	135	156	120	122	114	120	119	124	105	138	129	131	137	126	145
18.2367	154	152	120	126	123	103	139	123	138	125	114	144	140	127	136	135	132	130	126	145	125
18.2534	113	163	156	129	119	124	101	135	140	142	124	110	137	119	130	126	124	142	118	120	125
18.2701	139	114	155	167	142	135	132	127	114	116	145	142	120	154	127	120	94	110	136	129	123
18.2868	154	114	130	129	119	151	135	143	143	127	118	129	127	136	130	107	124	119	142	130	156
18.3035	150	143	136	131	140	120	110	125	125	101	119	138	126	132	129	110	132	138	148	149	122
18.3202	131	135	110	163	129	120	117	136	127	116	117	151	103	130	129	129	130	133	125	114	125
18.337	150	127	118	143	127	126	118	148	135	111	158	127	129	130	137	117	132	114	138	135	129
18.3537	133	136	137	131	142	136	125	129	125	126	124	142	131	125	123	120	119	127	136	149	130
18.3704	140	126	135	119	110	138	162	135	133	116	139	150	133	123	132	122	122	105	126	126	125
18.3871	131	146	107	136	129	138	122	108	131	133	135	118	152	119	122	161	110	143	133	150	132
18.4038	139	145	143	132	133	143	131	133	142	124	129	131	127	131	113	169	120	116	138	117	130
18.4205	149	133	150	133	137	135	155	104	126	151	135	127	119	131	129	127	123	135	127	152	127
18.4372	143	118	137	137	114	167	145	138	124	123	138	135	152	150	146	116	135	131	144	123	120
18.4539	126	139	144	131	110	148	133	129	126	142	116	140	161	148	126	112	151	144	140	133	112
18.4706	135	133	150	135	127	149	126	131	158	133	112	125	117	136	151	119	139	117	131	119	137
18.4873	150	137	127	131	123	119	107	132	162	104	129	126	151	135	120	106	135	120	140	135	118
18.5041	129	119	132	124	143	131	125	138	123	118	110	138	149	132	129	122	149	122	137	111	113
18.5208	139	144	154	130	139	151	117	133	124	143	127	123	135	125	143	101	113	104	119	122	118
18.5375	110	148	138	112	145	119	120	112	125	123	156	140	138	133	137	127	137	139	137	133	142
18.5542	156	159	144	139	131	119	138	126	127	152	150	127	148	117	142	135	106	124	125	138	143
18.5709	135	133	119	110	132	112	116	143	152	151	137	135	139	107	140	117	122	127	113	132	145
18.5876	137	138	131	130	125	138	120	114	138	150	119	139	133	143	118	129	151	140	123	144	125
18.6043	129	145	126	156	137	142	132	117	154	133	124	149	143	130	129	135	110	140	135	132	122
18.621	136	155	120	118	138	129	123	119	130	117	135	106	118	132	140	142	118	138	140	127	131
18.6378	112	131	120	152	114	104	136	140	127	135	129	148	140	135	131	136	136	123	156	138	163
18.6545	126	131	152	149	143	135	103	123	131	136	146	131	144	130	124	145	126	127	123	124	146
18.6712	154	129	142	137	139	132	120	122	122	130	120	148	137	142	132	112	117	149	139	140	161
18.6879	152	136	158	126	146	136	118	120	136	150	140	139	130	119	123	124	139	120	119	135	129
18.7046	145	146	135	129	162	124	124	122	104	133	143	135	108	138	116	130	135	138	137	149	118
18.7213	142	168	137	138	116	132	154	137	137	119	137	164	140	126	136	139	130	158	157	129	107
18.738	135	130	157	123	143	132	143	122	162	111	129	133	137	119	139	145	137	136	126	122	122
18.7547	119	143	129	123	117	139	113	131	135	125	132	113	124	144	114	123	135	158	133	125	138
18.7714	148	151	133	148	112	154	142	138	126	125	122	139	142	146	123	133	119	149	144	130	130
18.7882	149	136	136	123	139	146	133	136	145	131	144	125	122	114	145	127	131	130	129	106	155
18.8049	124	123	150	142	136	133	164	117	124	143	145	151	150	133	130	136	155	162	140	136	99
18.8216	143	142	149	143	120	149	138	130	126	120	112	126	143	144	125	136	142	119	130	125	152
18.8383	156	144	142	135	113	136	106	152	116	139	122	144	137	137	119	117	103	123	135	124	118
18.855	140	118	149	139	122	140	148	136	113	143	113	129	149	118	152	135	138	140	116	137	123
18.8717	135	148	145	136	148	138	123	136	139	132	132	150	131	142	131	148	142	132	122	143	140
18.8884	150	162	120	119	127	148	114	165	136	122	100	135	148	123	133	150	106	143	144	145	138
18.9051	127	143	140	108	144	169	129	123	140	151	129	136	127	132	132	123	132	136	126	124	133
18.9218	143	145	132	150	131	127	132	122	137	129	129	127	129	123	123	120	145	137	140	144	136
18.9385	148	129	131	140	119	136	117	129	149	126	135	157	135	140	137	152	144	140	122	142	156
18.9553	126	139	145	146	145	137	142	122	144	144	150	133	125	119	126	139	132	120	146	125	142
18.972	133	161	145	127	143	132	136	149	117	123	136	149	127	130	152	130	132	135	142	139	142
18.9887	157	130	154	120	124	146	131	131	136	116	138	124	154	149	132	137	135	143	125	159	148
19.0054	116	169	135	138	154	126	126	130	152	152	129	125	122	145	122	124	131	162	140	162	117
19.0221	156	140	155	142	126	131	151	143	140	111	138	138	136	146	145	138	125	146	140	149	148
19.0388	144	146	136	137	135	150	149	119	167	133	129	149	144	112	139	138	135	149	132	145	151
19.0555	130	143	143	169	127	138	129	138	154	120	156	158	162	142	117	127	154	124	143	146	125
19.0722	157	156	135	146	154	158	122	154	137	107	149	140	149	149	116	150	132	150	129	159	131
19.089	136	152	122	139	139	132	155	146	145	161	138	142	143	157	122	133	125	155	145	132	142
19.1057	144	140	140	113	118	135	113	142	157	133	126	155	146	119	125	133	132	157	152	143	159
19.1224	150	144	139	136	148	154	139	154	125	158	120	150	135	119	139	168	151	174	168	150	151
19.1391	110	163	140	145	156	144	129	123	146	148	174	156	149	139	123	126	148	170	165	154	184
19.1558	133	169	116	111	143	116	129	126	133	162	135	152	144	145	132	155	162	149	154	155	164
19.1725	113	143	149	119	142	136	140	151	162	133	136	143	123	135	140	165	168	174	151	170	162
19.1892	145	148	143	144	152	131	152	154	127	156	151	133	144	145	152	155	145	168	180	183	202
19.2059	169	148	171	155	131	129	139	140	129	151	142	129	161	145	146	170	175	183	181	185	175
19.2227	172	152	126	168	117	139	156	154	150	171	144	164	168	155	144	172	161	152	190	178	204
19.2394	155	159	156	139	151	138	145	138	131	184	138	159	168	169	150	164	182	168	196	180	194
19.2561	188	144	154	162	144	144	171	161	131	174	157	169	154	157	188	178	199	196	197	193	221
19.2728	175	161	165	181	169	145	174	154	185	171	170	190	168	163	174	236	180	190	244	214	221
19.2895	155	195	146	170	156	165	159	180	156	177	167	189	187	178	221	225	219	245	258	239	215
19.3062	162	168	165	150	152	168	196	188	167	181	180	183	188	214	220	257	261	258	276	253	258
19.3229	151	165	130	162	176	180	193	204	181	181	209	191	229	214	259	266	253	259	279	268	274
19.3396	176	176	185	167	167	187	177	180	161	200	214	214	210	216	249	270	260	289	297	279	239
19.3563	185	185	195	191	188	162	184	194	196	240	214	227	248	227	266	304	273	252	292	259	231
19.373	180	206	199	241	188	225	191	214	201	194	233	236	238	252	272	316	294	305	268	223	246
19.3898	174	182	190	206	195	187	232	232	245	221	226	233	261	286	268	300	271	260	287	241	229
19.4065	208	190	212	203	234	215	223	220	252	254	252	228	255	291	279	287	306	311	274	223	219
19.4232	207	232	213	221	247	235	244	234	241	284	271	238	258	268	266	240	240	267	242	254	206
19.4399	245	212	236	223	258	223	240	225	285	296	304	264	287	264	264	260	287	219	229	209	193
19.4566	215	242	238	226	276	265	264	273	238	241	253	253	279	260	262	231	214	227	200	221	203
19.4733	257	257	248	234	241	258	262	246	285	259	264	252	213	257	213	231	200	220	191	220	222
19.49	249	254	271	242	260	280	236	228	241	225	253	227	228	214	238	222	190	215	188	201	178
19.5067	258	264	251	229	239	252	238	222	233	204	201	225	229	206	177	210	202	157	162	171	139
19.5235	253	255	246	252	272	217	241	193	197	254	191	213	181	193	189	164	159	169	143	169	167
19.5402	255	265	270	254	236	245	219	214	220	214	215	213	193	178	148	180	183	148	146	142	156
19.5569	287	202	229	259	212	200	219	194	193	204	182	170	175	143	167	156	165	140	155	151	145
19.5736	236	221	219	229	201	216	191	204	177	193	187	181	148	143	161	150	132	138	151	132	142
19.5903	238	182	217	220	203	194	181	178	158	185	167	171	149	164	175	132	140	169	155	133	133
19.607	225	193	187	183	181	178	175	177	144	151	164	154	189	161	148	144	135	140	143	142	165
19.6237	210	197	188	184	177	167	169	155	154	145	162	165	148	132	117	142	127	149	151	180	148
19.6404	195	185	187	200	175	172	174	163	170	162	133	157	152	165	137	145	145	140	143	123	146
19.6571	190	169	130	143	180	161	161	142	140	159	157	120	148	158	143	129	149	136	165	126	139
19.6739	187	167	181	130	154	168	156	138	157	164	152	159	143	140	145	171	139	142	133	127	127
19.6906	174	167	171	143	165	158	155	132	140	138	168	144	127	129	154	151	122	188	135	133	150
19.7073	154	156	148	158	151	154	144	150	159	169	149	163	125	148	150	155	127	135	144	137	155
19.724	152	163	164	156	161	157	138	144	154	159	183	154	140	145	140	142	138	149	155	172	137
19.7407	165	170	152	161	158	130	138	148	159	129	124	168	136	133	135	105	137	146	125	137	132
19.7574	190	157	149	148	138	146	150	157	143	122	137	150	151	164	159	118	133	167	145	108	158
19.7741	149	162	142	154	142	159	171	124	127	146	132	162	138	137	158	140	138	132	143	146	163
19.7908	169	149	154	133	159	167	148	117	148	155	144	149	142	131	138	149	132	136	122	127	155
19.8075	163	163	124	145	142	165	140	159	145	168	172	140	125	157	145	132	155	167	140	143	139
19.8242	136	135	163	168	155	151	123	137	137	123	139	112	137	138	123	118	125	137	149	161	120
19.841	155	155	132	168	146	144	135	132	149	131	158	113	142	132	148	126	118	133	152	132	142
19.8577	133	152	142	145	136	150	142	149	148	149	148	135	129	148	143	129	123	135	152	130	130
19.8744	158	144	132	142	157	161	164	129	131	130	139	140	145	146	144	169	139	149	144	144	159
19.8911	155	135	159	154	123	136	139	139	137	151	144	142	139	169	155	143	144	157	138	149	136
19.9078	139	131	151	157	148	113	135	151	150	148	135	142	123	159	146	142	161	150	138	126	133
19.9245	159	137	146	139	136	151	145	162	131	143	138	119	146	136	137	127	155	130	129	144	122
19.9412	145	130	149	155	130	138	125	140	124	139	174	138	165	155	139	146	143	130	149	130	145
19.9579	155	127	135	126	159	158	123	161	132	149	127	165	163	116	149	135	140	125	156	104	131
19.9747	137	152	168	137	144	155	126	155	136	145	146	157	138	152	137	122	114	169	146	140	132
19.9914	152	145	157	167	150	149	154	129	139	154	152	150	125	149	146	139	146	148	116	137	150
20.0081	172	157	146	156	157	156	152	125	129	158	156	135	132	155	146	140	139	142	139	142	113
20.0248	151	148	132	164	169	143	159	119	145	139	156	152	133	178	154	149	124	146	144	163	161
20.0415	152	170	157	158	175	133	124	143	159	149	165	135	158	158	122	154	132	148	157	142	127
20.0582	161	161	127	159	139	129	138	139	164	146	154	137	157	140	155	126	162	126	148	150	145
20.0749	170	161	144	158	165	138	107	149	133	157	150	151	151	152	136	168	156	155	148	144	135
20.0916	170	144	139	152	130	129	140	146	125	145	139	129	130	140	168	136	142	159	133	138	136
20.1083	175	144	139	154	149	154	131	163	127	156	130	119	133	154	142	150	149	143	137	150	137
20.1251	172	154	144	127	157	161	163	146	155	129	138	176	124	152	149	163	161	143	107	148	120
20.1418	146	154	143	151	159	125	144	156	148	126	161	135	150	126	165	113	135	148	159	136	133
20.1585	136	140	138	140	159	155	152	159	137	167	155	138	137	167	143	138	175	137	133	152	152
20.1752	162	163	152	124	140	150	187	146	127	112	168	132	148	146	155	144	162	139	152	151	151
20.1919	148	146	146	142	156	120	154	131	151	142	126	161	135	151	144	158	167	152	119	151	135
20.2086	152	140	152	146	157	164	165	150	135	136	150	158	171	117	132	149	122	143	142	152	158
20.2253	138	143	158	143	150	144	146	156	162	156	139	140	140	127	152	140	148	142	152	135	154
20.242	178	150	165	139	136	143	144	133	159	143	142	144	126	127	130	154	124	143	148	152	132
20.2587	151	144	143	163	171	116	111	150	131	150	136	125	149	148	146	138	145	142	156	124	159
20.2755	167	120	161	162	152	135	146	156	155	162	156	139	125	152	130	117	152	142	155	143	168
20.2922	137	138	136	135	142	138	163	122	161	133	142	132	161	140	161	145	171	144	151	159	152
20.3089	148	149	161	154	159	167	120	151	145	130	150	145	123	146	159	133	165	148	127	132	143
20.3256	176	137	151	148	157	157	156	157	137	140	129	155	130	156	159	133	146	165	114	150	129
20.3423	143	174	151	157	135	139	142	129	151	154	171	167	142	148	129	145	138	135	149	156	156
20.359	157	163	149	155	156	161	136	124	152	137	152	145	142	140	146	144	137	139	142	170	168
20.3757	150	149	154	148	151	151	156	162	152	152	154	148	144	123	157	150	155	129	146	164	151
20.3924	145	172	185	161	155	130	164	151	144	152	135	159	182	126	123	123	152	150	152	144	165
20.4092	151	127	151	135	135	150	137	149	113	149	140	150	137	120	145	129	148	122	144	140	165
20.4259	116	152	138	168	149	149	154	138	136	119	163	163	136	145	146	162	140	148	152	155	132
20.4426	150	161	159	169	138	143	164	131	135	137	148	140	146	129	129	146	152	140	158	169	130
20.4593	158	145	135	165	150	135	149	161	148	148	155	139	159	149	137	152	126	164	139	135	137
20.476	168	171	137	157	146	140	132	158	145	135	159	144	164	150	132	146	149	158	149	132	139
20.4927	189	136	146	158	133	145	172	161	124	118	148	146	142	142	157	152	127	155	148	139	136
20.5094	171	138	130	152	156	150	142	136	155	151	139	158	138	150	140	163	145	156	158	156	152
20.5261	169	139	138	148	136	148	161	158	138	126	148	132	163	139	148	132	132	142	140	150	146
20.5428	158	149	152	148	162	142	146	144	130	150	146	139	150	148	132	135	146	163	163	131	169
20.5596	182	162	130	152	146	151	140	129	159	169	149	131	167	144	165	139	148	174	138	124	138
20.5763	132	163	157	135	149	142	165	144	148	159	149	131	136	139	155	157	154	156	156	127	155
20.593	140	136	157	163	137	148	159	137	159	156	136	145	142	146	125	149	122	154	155	158	133
20.6097	116	126	156	143	150	163	139	122	143	165	150	139	143	151	145	137	145	131	148	157	163
20.6264	152	158	159	136	143	165	142	138	142	193	139	146	133	120	133	142	155	146	167	158	129
20.6431	142	171	120	140	101	150	158	148	158	163	146	144	165	136	165	154	136	140	157	165	142
20.6598	155	181	161	111	151	150	162	151	159	136	161	149	146	169	133	139	151	149	122	148	145
20.6765	155	156	162	161	161	150	144	140	144	148	149	154	124	152	139	156	137	143	139	139	144
20.6932	159	143	142	184	159	163	150	154	140	137	137	161	148	135	154	161	122	157	150	144	125
20.7099	152	167	137	178	164	139	163	159	132	142	174	158	148	137	150	146	164	156	161	159	143
20.7267	138	146	143	151	140	135	174	162	130	137	175	175	138	118	161	135	159	146	107	151	162
20.7434	159	139	159	133	139	144	156	144	163	149	154	178	167	159	103	146	152	159	158	139	162
20.7601	152	172	159	140	159	125	143	144	151	145	139	135	152	172	119	150	132	137	155	170	132
20.7768	158	154	146	137	133	146	161	169	143	131	152	151	142	154	158	157	127	146	140	161	144
20.7935	154	144	143	133	140	154	144	129	156	152	158	156	120	144	178	157	135	136	154	154	154
20.8102	142	163	131	156	142	148	148	155	145	162	130	152	118	138	146	143	152	140	151	145	126
20.8269	161	124	154	149	167	142	174	143	139	138	155	177	144	159	159	133	146	129	156	136	159
20.8436	151	155	143	145	145	148	137	157	144	116	133	155	142	150	155	127	142	150	138	135	167
20.8604	138	139	145	150	165	127	155	168	172	133	163	149	150	138	157	136	145	138	162	149	146
20.8771	151	155	171	157	152	167	139	144	164	154	169	140	162	158	129	156	127	148	177	155	177
20.8938	157	158	150	171	157	151	150	122	140	140	145	152	156	182	148	172	137	148	143	132	135
20.9105	157	164	146	154	152	178	154	161	152	149	136	149	145	150	162	156	155	136	130	150	149
20.9272	168	158	157	188	176	168	133	145	159	148	155	149	152	169	125	126	148	143	130	135	175
20.9439	164	146	151	169	167	162	168	154	151	144	143	145	158	158	152	139	149	154	143	152	138
20.9606	161	167	168	152	169	143	145	174	161	127	170	143	139	145	158	138	163	139	156	161	157
20.9773	164	155	162	163	156	149	133	159	167	162	142	169	155	131	119	142	136	148	138	149	154
20.994	167	164	158	157	139	161	135	159	145	135	154	163	168	148	162	145	157	151	140	156	133
21.0108	159	176	139	138	151	144	161	144	138	165	150	151	157	132	158	135	158	146	152	155	139
21.0275	170	154	169	167	145	139	125	174	154	151	145	146	144	165	144	145	154	150	159	127	130
21.0442	151	162	168	154	151	158	176	145	150	163	139	151	137	150	156	159	140	158	136	151	180
21.0609	162	174	185	142	145	162	136	164	156	149	167	126	155	161	151	161	149	162	133	161	156
21.0776	161	156	165	145	149	157	150	156	155	162	165	149	135	145	162	142	152	145	150	148	143
21.0943	182	158	159	145	146	164	150	150	129	145	125	158	158	137	148	191	146	140	149	143	145
21.111	164	135	159	169	135	159	161	175	136	150	161	127	146	165	157	125	149	154	154	162	159
21.1277	159	182	150	156	167	155	165	168	149	143	140	155	158	126	138	163	126	137	155	183	161
21.1444	164	159	157	158	176	133	148	145	138	162	150	129	165	151	144	154	154	132	158	144	163
21.1611	168	162	152	149	133	163	156	150	122	151	162	152	159	163	167	185	140	154	149	175	132
21.1779	135	152	156	144	156	171	146	155	132	168	145	155	167	157	167	154	167	154	137	142	148
21.1946	130	165	157	156	164	135	164	172	114	172	165	133	143	150	159	148	148	161	157	169	133
21.2113	131	169	161	158	171	162	150	172	137	157	156	135	148	156	144	148	143	144	162	175	149
21.228	151	158	162	142	145	155	169	139	144	151	157	163	150	138	163	162	132	161	154	155	127
21.2447	158	158	129	150	159	142	169	157	163	187	151	131	146	152	145	175	139	154	161	148	151
21.2614	151	155	156	169	143	142	159	154	140	148	149	151	164	137	145	150	146	139	140	161	157
21.2781	149	151	142	158	169	168	165	158	158	174	169	174	158	157	170	140	183	157	149	171	145
21.2948	172	152	163	167	152	151	149	155	174	163	170	167	159	133	156	159	151	165	188	149	132
21.3116	148	142	136	136	126	151	149	164	146	171	159	159	159	184	175	152	157	150	136	145	148
21.3283	140	144	149	137	157	159	154	158	158	110	163	139	154	149	151	142	149	169	145	151	163
21.345	155	150	142	165	139	167	181	132	157	142	161	146	167	158	140	135	154	149	138	138	156
21.3617	177	145	130	171	157	150	162	145	171	135	144	163	136	151	159	182	136	163	158	138	158
21.3784	170	146	187	167	146	132	148	168	143	144	151	161	163	158	150	143	138	164	152	146	150
21.3951	159	161	152	143	136	129	165	154	135	142	138	143	142	123	149	143	171	150	180	138	171
21.4118	149	145	135	169	149	129	162	137	148	132	157	133	158	133	171	138	159	146	169	142	143
21.4285	176	148	149	151	156	146	144	136	171	150	143	171	158	132	146	143	164	157	151	169	126
21.4452	177	170	161	150	170	143	162	142	161	157	155	165	146	182	146	156	133	169	140	146	156
21.462	193	162	146	157	122	171	151	135	149	145	158	148	152	163	159	164	163	158	161	140	133
21.4787	151	157	143	158	146	164	131	158	140	159	144	136	164	152	162	170	158	156	194	167	152
21.4954	162	155	158	144	154	157	136	154	152	149	148	161	132	171	165	163	159	140	168	157	154
21.5121	167	176	151	159	146	152	148	170	167	155	136	155	138	157	158	163	158	161	159	137	137
21.5288	158	155	170	176	165	169	157	150	144	163	157	148	151	154	169	150	163	154	125	172	142
21.5455	172	146	156	157	171	152	165	182	157	148	139	140	152	164	150	138	119	158	144	146	148
21.5622	165	145	154	131	126	174	151	154	145	167	148	137	163	143	158	145	143	159	145	150	144
21.5789	174	182	165	144	146	133	143	158	157	150	171	157	150	157	163	161	165	172	125	149	140
21.5956	157	165	158	155	164	177	161	155	148	155	150	163	137	149	176	142	144	163	154	151	169
21.6124	132	158	161	159	159	172	152	152	145	163	167	168	150	158	146	164	162	151	161	157	155
21.6291	180	154	165	174	171	170	181	165	172	132	142	137	174	165	150	171	158	174	151	116	136
21.6458	140	177	167	167	151	159	159	164	170	149	157	178	164	142	155	157	149	175	180	150	167
21.6625	155	133	159	170	137	161	156	144	138	114	157	163	163	149	164	148	148	144	143	143	146
21.6792	152	172	163	193	156	150	139	174	136	136	168	148	159	148	152	155	133	162	130	137	152
21.6959	146	177	162	143	155	158	164	151	150	149	142	142	132	169	155	144	159	149	157	142	164
21.7126	178	158	165	142	127	161	163	152	150	161	164	158	139	156	129	165	144	155	154	143	139
21.7293	163	171	178	194	155	151	148	156	139	151	145	157	140	158	157	138	183	151	138	149	155
21.7461	144	138	170	170	155	144	150	156	174	142	131	170	154	139	176	165	144	142	148	167	146
21.7628	174	183	144	180	163	152	138	168	169	150	165	159	148	150	164	124	176	159	132	150	189
21.7795	158	176	142	142	132	132	150	157	170	124	158	168	157	156	158	171	149	132	146	172	145
21.7962	170	164	152	174	167	150	151	167	146	162	171	143	187	181	178	145	154	142	140	156	140
21.8129	154	151	156	187	144	152	174	150	158	162	165	149	132	148	142	155	154	159	175	163	157
21.8296	162	172	168	151	145	170	151	161	169	156	188	148	139	157	154	138	178	157	159	165	145
21.8463	132	144	168	171	140	157	177	168	163	159	182	125	139	161	185	158	161	159	127	154	176
21.863	169	132	143	168	156	163	158	167	136	143	159	140	157	164	162	199	154	167	145	140	167
21.8797	165	150	149	170	158	132	164	149	154	145	142	152	131	167	145	142	126	154	148	150	123
21.8965	158	163	155	178	156	132	154	157	149	162	171	154	181	164	176	161	154	144	164	164	157
21.9132	131	159	163	155	143	151	169	161	152	133	169	170	159	142	157	155	148	161	154	169	145
21.9299	165	150	183	144	146	177	135	161	168	165	148	135	154	133	152	137	162	133	163	152	150
21.9466	161	170	149	161	145	149	155	171	155	169	149	158	171	149	149	197	157	170	183	140	150
21.9633	151	158	148	144	175	164	156	168	155	169	138	149	175	142	158	158	143	142	146	177	177
21.98	174	182	174	155	164	167	182	131	164	182	157	146	157	151	146	165	137	177	177	158	146
21.9967	139	143	151	136	138	145	167	151	129	161	155	168	172	176	162	149	148	131	164	164	178
22.0134	169	149	155	150	135	146	151	143	124	159	169	137	149	152	155	149	148	137	161	165	151
22.0301	185	168	156	149	138	169	163	140	159	132	149	162	181	155	145	170	156	145	132	149	140
22.0468	157	187	168	146	161	177	150	150	139	156	167	146	162	150	136	167	142	146	151	137	150
22.0636	172	143	156	158	156	161	144	158	155	123	176	143	165	157	142	169	129	148	152	178	172
22.0803	180	155	164	167	133	161	163	159	151	168	123	139	137	154	154	154	185	151	149	183	161
22.097	169	155	164	142	157	177	164	140	157	142	152	154	152	183	161	146	152	180	143	165	145
22.1137	168	165	138	140	146	177	178	172	157	156	159	155	167	180	163	149	150	154	142	145	174
22.1304	149	177	162	170	177	152	149	149	161	168	140	174	159	139	155	131	161	139	157	140	148
22.1471	174	172	152	161	164	163	144	165	154	159	145	158	158	151	162	169	143	138	163	177	133
22.1638	172	157	146	154	168	158	172	162	169	175	151	163	174	129	169	135	181	149	162	150	157
22.1805	144	171	156	158	143	136	148	171	156	145	154	146	139	163	158	132	169	167	146	145	162
22.1973	154	172	155	169	142	168	158	159	140	165	137	169	151	145	168	159	148	150	151	156	146
22.214	178	156	181	187	143	176	148	157	107	152	161	161	154	150	133	168	156	168	151	157	142
22.2307	169	167	152	178	174	151	138	157	142	137	149	175	162	167	148	174	155	158	161	165	175
22.2474	137	144	172	143	154	155	172	135	180	156	164	167	158	169	150	159	148	143	150	165	158
22.2641	170	156	188	170	175	156	174	137	175	156	157	163	124	143	159	154	132	143	135	165	149
22.2808	154	130	167	184	184	183	178	142	142	143	165	132	178	171	167	191	149	148	138	149	164
22.2975	163	159	157	146	193	151	144	142	167	156	146	149	174	161	149	146	130	142	157	175	146
22.3142	191	156	165	135	150	169	164	159	163	150	181	148	168	131	140	161	158	169	189	152	144
22.3309	177	156	144	157	154	132	151	137	157	143	159	152	155	163	143	163	152	126	143	151	165
22.3477	163	193	155	154	144	172	130	150	144	165	157	150	165	144	143	154	148	149	133	143	170
22.3644	161	158	187	140	142	156	170	150	167	168	145	156	170	167	138	149	146	161	137	158	172
22.3811	150	155	157	175	155	145	142	159	137	142	152	133	151	155	133	142	146	152	163	133	154
22.3978	178	158	158	171	142	176	142	136	163	167	149	163	132	139	199	126	157	154	145	150	171
22.4145	203	152	162	156	133	123	139	162	132	176	150	137	163	175	172	164	183	157	164	171	175
22.4312	149	145	136	164	155	171	165	165	176	149	164	136	162	140	131	142	168	171	151	138	164
22.4479	163	168	157	172	152	155	155	162	178	150	151	149	154	144	138	140	161	138	146	162	159
22.4646	170	154	168	152	168	162	162	178	150	161	165	163	148	172	156	136	164	154	137	177	145
22.4813	135	167	154	127	156	169	156	158	157	169	159	164	157	161	151	161	156	137	158	177	161
22.498	171	152	174	154	140	144	155	154	155	171	151	169	137	158	167	133	144	142	167	146	130
22.5148	162	151	164	150	146	150	157	157	125	171	162	135	148	158	149	139	157	155	171	150	158
22.5315	167	165	162	133	164	157	178	168	137	158	155	168	148	163	157	167	158	151	142	149	162
22.5482	157	152	161	164	162	163	144	146	136	133	145	159	159	167	158	142	155	148	138	150	126
22.5649	159	152	162	148	142	142	175	163	163	168	138	144	135	170	154	168	169	163	156	149	165
22.5816	181	162	170	140	171	158	130	146	165	150	137	169	144	144	158	131	149	143	151	165	154
22.5983	177	159	149	158	178	169	161	184	174	154	163	162	178	154	144	146	174	149	185	169	158
22.615	163	182	144	154	180	161	136	152	132	154	145	162	161	144	155	154	164	161	158	136	146
22.6317	176	154	158	144	167	178	165	146	143	152	142	157	161	154	136	155	171	146	146	155	146
22.6485	171	168	149	159	142	182	146	149	149	158	144	155	185	188	154	159	159	137	196	155	154
22.6652	163	180	156	163	139	164	156	133	131	155	172	167	175	146	170	170	150	167	165	150	152
22.6819	151	175	159	171	136	169	162	148	164	145	157	163	169	155	169	168	164	165	164	169	157
22.6986	172	161	171	185	155	146	146	174	125	170	180	138	164	152	137	181	150	146	176	161	157
22.7153	171	144	152	146	159	177	175	151	154	132	137	158	155	130	164	164	148	162	169	137	139
22.732	171	159	177	158	120	157	154	145	132	120	140	152	151	174	127	136	161	156	178	138	148
22.7487	159	170	159	168	154	161	124	162	175	155	154	145	157	152	189	155	139	174	127	132	158
22.7654	169	156	150	150	172	156	136	140	151	138	144	137	142	151	140	138	172	127	152	167	161
22.7822	176	170	155	171	159	135	148	157	169	158	187	163	165	172	140	146	165	167	158	162	131
22.7989	172	148	164	133	130	151	140	148	154	175	175	161	169	167	150	159	144	142	159	162	156
22.8156	164	168	159	157	152	148	146	163	150	172	139	131	176	154	176	168	151	144	176	149	163
22.8323	193	154	169	163	168	167	155	155	177	155	143	148	145	161	146	146	152	163	171	159	176
22.849	162	189	182	176	145	152	157	172	155	133	145	165	159	174	129	157	162	145	165	174	140
22.8657	181	176	152	164	164	132	145	158	157	159	129	133	146	149	137	189	132	181	159	174	132
22.8824	167	162	171	163	175	146	168	176	178	155	146	155	159	152	146	148	132	156	161	159	174
22.8991	158	161	136	170	139	142	132	158	165	155	177	150	148	154	150	145	157	142	145	169	148
22.9158	174	183	164	159	164	161	158	132	158	148	155	139	148	137	154	168	149	164	171	148	164
22.9325	171	144	154	135	175	169	129	183	158	180	151	137	148	169	154	138	145	170	161	143	159
22.9493	155	138	140	151	154	135	167	161	158	135	151	150	151	172	156	151	146	167	156	149	175
22.966	169	142	133	161	152	162	132	171	136	145	155	149	165	175	169	167	158	143	155	177	156
22.9827	138	146	142	158	127	163	151	136	165	183	144	136	169	156	140	177	164	145	151	170	149
22.9994	157	158	150	167	146	161	152	146	161	172	150	164	136	178	148	142	155	159	137	185	167
23.0161	176	156	143	175	143	163	146	170	142	165	140	154	158	183	139	181	150	158	155	190	151
23.0328	162	144	164	143	145	172	148	156	150	146	148	159	144	168	168	131	158	175	167	158	162
23.0495	156	149	161	164	165	183	158	151	151	170	161	137	139	156	152	162	150	165	167	143	142
23.0662	144	165	169	176	164	154	151	148	143	159	158	158	158	129	175	152	149	165	162	143	151
23.083	174	171	144	159	165	150	129	132	135	137	159	174	180	168	174	162	155	150	157	164	145
23.0997	164	184	161	164	138	164	158	172	156	131	131	182	137	156	136	159	182	120	164	175	165
23.1164	176	168	190	161	161	149	140	144	159	139	163	158	172	138	146	131	156	172	139	131	175
23.1331	171	145	181	149	165	148	167	136	158	162	142	163	159	158	146	145	136	152	148	161	159
23.1498	170	152	156	146	144	170	178	151	146	151	168	140	146	152	157	148	161	162	158	162	172
23.1665	171	149	164	151	163	132	137	162	163	148	139	149	183	135	159	149	151	144	124	182	167
23.1832	167	168	151	159	126	138	178	174	157	164	156	170	167	142	144	144	162	149	133	151	130
23.1999	171	159	189	168	149	139	164	138	154	132	151	162	145	172	145	167	188	161	142	163	180
23.2166	161	139	158	151	142	142	133	144	157	161	155	148	195	181	131	144	178	139	174	164	156
23.2334	164	176	178	144	168	164	156	143	140	155	143	155	129	169	164	159	155	159	156	167	156
23.2501	189	156	175	149	132	150	156	165	124	145	157	162	138	167	171	149	137	178	133	161	178
23.2668	196	164	178	136	142	143	155	164	159	159	144	159	157	177	145	164	156	172	129	167	156
23.2835	151	172	169	172	148	152	145	126	163	178	137	149	162	161	155	137	155	155	163	144	161
23.3002	168	183	154	148	158	161	162	178	150	155	143	146	150	143	165	143	152	156	149	145	170
23.3169	164	164	164	149	157	152	157	170	157	151	159	142	169	122	150	165	145	164	171	176	162
23.3336	165	180	156	156	162	151	159	126	136	144	142	139	177	150	139	148	142	145	159	138	171
23.3503	167	151	171	171	154	161	168	142	145	155	150	169	157	144	171	158	175	156	154	154	159
23.367	154	137	168	194	133	151	172	144	174	158	150	126	136	158	169	159	152	146	168	165	165
23.3837	161	149	158	180	136	150	158	154	155	164	169	155	158	165	188	149	148	142	169	175	148
23.4005	165	150	148	142	144	163	164	151	151	150	139	168	154	156	171	146	143	165	146	181	175
23.4172	148	164	148	161	150	148	136	158	161	168	163	156	164	178	158	152	157	154	184	168	159
23.4339	176	155	181	143	131	131	163	140	178	132	144	171	140	152	157	149	131	156	210	163	184
23.4506	148	154	157	152	164	159	176	135	150	169	155	144	172	174	164	177	154	142	158	140	144
23.4673	157	188	164	154	159	142	155	188	163	175	149	149	132	125	176	148	138	145	144	174	165
23.484	154	165	168	164	157	142	176	167	124	182	170	154	183	171	143	161	168	146	145	157	145
23.5007	176	156	155	181	138	154	148	148	150	148	149	145	159	135	157	172	148	171	143	177	158
23.5174	176	156	142	146	146	162	142	175	143	165	164	161	139	145	154	175	151	144	161	156	146
23.5342	183	143	159	156	177	172	180	137	161	155	145	159	163	150	144	180	155	142	148	172	163
23.5509	176	169	165	163	169	149	178	150	164	156	165	154	169	140	158	171	170	157	164	174	182
23.5676	157	163	119	165	167	165	149	163	165	168	158	163	184	151	159	183	170	149	170	151	178
23.5843	163	171	126	154	136	151	182	171	148	177	167	157	154	177	159	165	142	146	162	174	193
23.601	148	155	167	169	150	149	155	157	144	132	155	163	163	164	199	182	175	143	156	156	158
23.6177	145	171	151	156	158	177	143	149	148	176	169	165	170	146	178	146	169	168	159	172	178
23.6344	157	144	164	158	155	148	142	148	140	169	151	170	150	188	154	172	176	195	171	164	164
23.6511	178	137	130	144	161	162	157	162	145	151	148	163	165	182	157	167	190	155	182	193	185
23.6678	164	156	156	154	154	169	161	157	167	148	151	171	142	145	136	182	177	168	185	163	201
23.6846	188	172	181	140	165	150	174	178	150	139	180	163	180	148	180	159	165	191	216	214	190
23.7013	156	165	145	172	188	154	193	142	177	163	177	169	144	170	170	187	194	226	220	203	234
23.718	185	170	162	165	163	171	168	165	151	189	157	203	165	203	197	177	209	213	232	209	276
23.7347	182	167	152	168	162	172	156	170	137	165	172	164	170	190	194	196	222	238	262	234	271
23.7514	142	162	165	196	177	184	163	183	164	184	168	167	177	189	206	220	227	271	285	280	264
23.7681	156	131	172	172	165	169	191	163	180	169	163	182	204	208	207	241	254	232	260	309	308
23.7848	162	183	170	163	171	172	189	181	191	177	191	185	194	213	246	260	268	291	338	308	259
23.8015	193	189	167	180	176	184	168	204	188	183	188	206	217	231	259	281	273	306	344	323	262
23.8182	190	213	175	190	196	185	164	191	181	222	210	232	219	216	293	279	317	318	348	312	273
23.835	165	162	197	195	212	200	193	208	197	212	222	238	264	261	277	335	300	353	332	300	296
23.8517	170	176	189	200	185	233	182	201	204	214	197	220	220	281	305	336	348	334	283	279	274
23.8684	176	194	184	193	203	185	219	229	185	255	238	257	277	276	324	296	312	324	305	306	303
23.8851	212	201	215	183	212	184	196	253	225	222	223	234	260	308	340	356	331	290	278	274	264
23.9018	208	208	216	246	210	213	216	260	229	253	233	238	265	285	298	284	308	270	280	264	235
23.9185	202	234	201	208	200	212	231	265	231	244	241	240	246	270	264	261	284	261	249	257	219
23.9352	246	247	213	270	234	253	242	254	241	229	233	210	267	266	267	238	268	270	220	232	236
23.9519	239	227	248	244	241	220	257	274	225	234	239	231	251	242	257	249	219	207	225	204	214
23.9687	219	239	223	242	267	227	238	236	213	241	278	225	235	259	219	236	208	193	182	178	215
23.9854	244	231	245	231	247	220	241	220	241	196	201	223	225	225	225	222	194	199	181	176	197
24.0021	251	219	245	228	235	248	219	208	217	206	227	181	187	180	214	176	180	185	182	191	164
24.0188	248	272	281	231	232	231	249	238	206	210	214	177	199	229	163	172	204	195	184	183	196
24.0355	253	244	258	197	220	231	208	212	182	180	187	191	169	184	208	167	162	184	189	206	185
24.0522	253	219	217	226	246	254	188	184	196	189	152	172	187	177	200	161	182	148	181	172	143
24.0689	245	216	254	203	190	188	180	182	210	189	165	184	161	154	174	174	152	155	167	148	156
24.0856	235	217	202	213	206	207	190	167	170	178	206	167	165	150	144	156	174	145	157	182	144
24.1023	217	191	228	191	177	168	181	190	188	159	171	155	152	178	171	142	149	162	157	182	164
24.1191	234	206	176	217	213	195	176	182	143	155	165	161	143	139	144	168	170	162	148	155	156
24.1358	217	206	193	150	188	210	143	137	158	165	188	163	181	165	156	164	139	175	190	161	150
24.1525	200	164	188	151	190	187	175	150	176	167	149	184	157	161	138	175	174	174	157	157	184
24.1692	213	181	193	169	168	195	158	137	154	132	158	177	170	164	165	181	149	171	163	138	154
24.1859	193	181	142	200	178	146	149	163	145	155	155	150	155	157	164	154	154	139	158	150	183
24.2026	175	164	168	172	172	138	152	188	144	152	148	152	148	163	150	156	164	151	131	132	163
24.2193	185	169	167	172	158	136	137	151	135	138	146	189	175	124	144	159	172	146	155	165	171
24.236	159	174	156	140	170	162	170	157	150	151	161	162	144	159	158	133	152	159	164	155	135
24.2527	149	171	162	157	140	129	170	168	183	162	140	157	156	158	150	150	181	161	146	168	133
24.2694	154	182	194	156	142	155	182	163	145	174	155	140	175	131	161	137	184	174	140	165	154
24.2862	169	191	159	151	148	171	152	159	162	157	167	155	149	136	131	139	187	178	145	158	146
24.3029	174	167	163	130	135	152	172	155	161	159	145	137	140	180	162	154	144	171	161	164	157
24.3196	155	171	171	156	151	169	169	170	159	157	151	124	151	157	117	161	156	158	165	152	181
24.3363	163	154	163	161	149	156	148	155	155	161	154	154	120	157	154	137	157	158	158	175	163
24.353	146	152	159	171	130	158	161	152	172	162	188	131	127	149	135	159	162	142	146	164	149
24.3697	144	163	155	138	163	156	154	161	148	144	151	139	145	169	149	180	156	157	144	142	162
24.3864	152	142	152	158	174	168	169	144	144	137	158	178	145	196	135	150	146	190	149	138	164
24.4031	172	142	133	161	182	167	167	158	151	154	188	171	161	161	171	157	156	154	130	164	136
24.4199	168	162	156	152	178	169	144	145	154	165	145	150	138	146	135	159	151	152	142	167	157
24.4366	170	159	161	164	138	155	168	150	126	131	163	171	130	148	154	152	163	164	154	169	143
24.4533	194	149	154	167	170	139	145	197	165	152	149	139	168	122	148	150	155	158	157	164	146
24.47	156	158	167	162	155	146	137	154	157	139	142	162	165	139	136	137	138	156	151	132	129
24.4867	133	185	156	159	156	143	144	169	137	143	177	140	162	151	148	139	149	149	165	152	143
24.5034	178	191	131	137	146	133	138	156	155	136	159	158	142	139	168	140	162	138	149	144	137
24.5201	170	143	148	148	155	145	132	144	158	157	170	164	142	172	138	120	142	130	180	159	150
24.5368	194	158	167	154	143	158	165	151	140	116	155	159	132	161	155	138	175	148	163	172	156
24.5535	168	144	137	145	158	145	135	156	150	143	127	156	176	163	164	156	145	155	152	155	165
24.5703	172	155	150	171	133	171	168	152	132	126	159	171	158	154	139	137	136	145	157	111	156
24.587	156	163	156	146	142	163	150	144	148	150	155	161	132	163	137	146	155	151	175	135	181
24.6037	178	164	169	165	158	167	152	152	158	151	146	126	152	175	150	168	155	157	149	156	150
24.6204	151	148	144	162	177	148	145	149	169	165	140	148	170	165	154	170	163	158	149	155	163
24.6371	139	175	177	164	152	144	162	182	151	163	139	132	155	152	143	133	158	152	135	159	159
24.6538	177	157	169	176	161	139	157	133	148	139	143	149	159	167	154	142	161	152	144	161	136
24.6705	180	175	169	168	172	159	144	168	151	127	144	140	162	163	178	139	159	151	169	143	168
24.6872	150	165	158	150	123	145	174	144	131	146	130	152	133	135	157	171	165	140	140	130	152
24.7039	171	150	156	140	145	145	168	139	149	144	156	180	158	158	161	142	136	170	150	140	171
24.7206	163	131	145	145	125	143	156	151	125	157	168	145	162	158	144	155	154	151	170	145	148
24.7374	130	172	158	138	149	155	175	144	127	168	163	167	152	156	139	162	181	155	148	161	148
24.7541	150	180	152	148	167	143	148	149	126	165	145	139	177	151	158	164	175	138	156	159	148
24.7708	150	157	168	155	150	178	132	144	138	148	117	136	177	149	149	130	119	140	157	195	157
24.7875	149	182	154	162	136	140	142	163	140	145	162	149	157	138	161	149	154	156	149	154	157
24.8042	142	135	158	172	135	172	149	163	144	131	139	168	131	162	146	170	163	148	144	129	136
24.8209	146	150	151	139	146	175	182	143	154	162	149	177	161	144	143	177	157	157	136	152	154
24.8376	167	170	129	172	143	159	169	152	176	167	140	155	137	122	151	144	149	155	172	148	174
24.8543	148	159	178	150	183	148	149	139	159	148	167	135	139	165	162	146	170	157	148	175	163
24.8711	168	157	150	143	103	151	150	133	129	138	129	157	175	167	163	145	164	137	168	156	169
24.8878	152	193	158	133	159	167	163	152	156	156	156	152	145	138	140	165	127	137	185	170	154
24.9045	172	154	169	146	151	146	151	152	145	155	157	142	162	164	174	154	133	149	146	164	176
24.9212	146	175	163	157	176	130	143	165	143	151	144	157	159	157	165	143	154	159	130	176	181
24.9379	165	161	145	157	158	169	158	155	137	159	150	157	187	156	143	149	140	152	154	177	164
24.9546	171	143	150	151	159	162	142	136	138	151	158	152	146	144	156	161	154	155	148	162	172
24.9713	143	172	156	158	148	165	177	145	144	142	154	157	171	157	142	155	178	148	140	158	163
24.988	164	162	159	150	140	143	130	127	151	149	161	168	155	140	140	137	183	162	146	174	148
25.0047	136	155	133	157	130	155	127	155	135	161	149	168	169	162	135	144	136	154	146	180	188
25.0215	158	165	130	171	135	135	150	154	155	156	157	148	154	145	159	154	158	138	146	176	178
25.0382	158	171	145	162	158	164	144	158	143	163	146	146	135	125	154	152	151	148	151	163	176
25.0549	137	157	138	148	152	150	145	131	143	161	155	154	132	156	149	145	168	137	152	162	165
25.0716	151	162	177	137	189	126	164	144	146	169	159	161	133	164	169	163	154	146	148	170	157
25.0883	189	159	168	164	178	154	135	119	171	146	157	130	156	137	150	140	157	174	189	151	169
25.105	145	145	157	163	169	137	131	143	183	139	144	183	175	162	149	135	164	154	137	143	162
25.1217	182	169	167	162	140	124	144	164	171	145	157	167	146	150	162	136	162	171	137	156	172
25.1384	159	137	154	181	171	142	148	142	156	150	148	162	168	132	144	129	168	159	144	151	161
25.1551	163	169	131	168	165	176	154	164	149	155	151	151	158	139	155	144	146	137	151	150	149
25.1719	170	161	162	151	129	151	152	143	156	129	142	155	142	137	181	133	154	163	143	152	142
25.1886	145	157	158	135	127	151	149	150	148	148	152	149	149	140	148	157	142	140	154	145	162
25.2053	164	157	158	154	155	155	137	155	138	177	132	163	148	170	167	155	177	165	152	126	139
25.222	143	155	146	157	152	138	158	171	144	152	140	152	156	146	154	156	155	152	164	158	167
25.2387	157	155	142	149	150	146	161	152	154	155	159	138	164	145	168	145	126	189	158	138	169
25.2554	150	164	165	176	193	162	137	140	139	137	171	138	149	138	159	135	139	157	114	157	146
25.2721	152	151	154	149	144	144	145	144	159	159	161	126	155	132	143	137	159	144	162	145	163
25.2888	148	155	157	150	156	139	162	136	135	132	144	144	137	149	152	139	163	135	175	165	135
25.3056	183	158	163	142	149	164	154	148	164	164	137	126	148	145	148	140	152	143	181	145	149
25.3223	139	154	138	140	156	148	149	152	164	159	149	156	157	164	135	113	157	120	133	149	152
25.339	145	145	163	148	123	156	165	138	159	155	119	140	146	148	174	144	149	146	167	167	127
25.3557	157	144	133	148	158	131	140	159	162	125	148	156	152	130	154	142	158	169	144	154	142
25.3724	156	138	144	119	151	151	175	139	144	162	119	140	156	144	142	146	144	129	155	152	159
25.3891	159	154	161	169	142	132	158	177	140	140	130	159	136	157	152	133	149	154	130	162	124
25.4058	143	161	185	156	142	161	139	162	140	151	144	143	137	135	154	156	116	155	148	168	145
25.4225	169	154	165	150	152	154	143	139	154	163	152	162	132	161	135	142	150	161	151	143	138
25.4392	172	177	148	150	156	145	152	159	137	131	162	133	146	142	139	125	157	172	142	155	163
25.456	140	135	149	145	136	172	175	129	151	146	138	136	161	133	145	133	135	137	137	152	151
25.4727	152	155	139	156	162	144	168	161	142	167	146	127	154	130	133	169	144	133	167	176	154
25.4894	164	149	136	150	157	155	138	146	139	151	155	146	152	146	136	140	158	158	129	155	125
25.5061	158	131	176	148	158	154	142	161	150	140	172	152	127	142	184	143	132	150	148	156	167
25.5228	161	188	138	130	155	146	159	154	161	146	149	148	148	139	139	151	157	172	144	175	149
25.5395	175	157	130	143	140	159	162	165	149	148	131	124	157	150	145	164	157	170	171	172	162
25.5562	142	118	158	139	165	148	146	152	167	140	135	145	113	151	156	182	144	143	181	138	156
25.5729	161	151	157	154	139	154	140	144	172	142	150	149	140	146	144	145	139	143	154	159	154
25.5896	162	152	131	142	151	158	162	142	164	151	145	135	142	120	139	149	187	146	129	168	146
25.6063	159	142	136	131	169	150	161	158	144	129	156	127	155	137	162	130	148	138	119	152	131
25.6231	167	135	144	140	150	159	117	138	146	149	150	117	136	144	133	111	168	151	136	140	167
25.6398	151	159	136	144	169	157	164	124	138	158	158	146	145	125	125	126	122	149	154	156	162
25.6565	151	161	125	143	127	137	149	165	158	144	145	156	163	163	159	142	135	152	145	158	162
25.6732	158	146	151	130	146	149	146	181	138	139	150	139	137	157	133	150	149	145	144	125	137
25.6899	149	143	136	157	163	139	150	139	145	145	133	145	142	158	110	167	156	149	130	144	150
25.7066	112	137	156	145	135	151	148	156	133	168	155	155	157	140	142	137	135	171	151	150	137
25.7233	155	155	146	146	143	149	146	146	144	158	167	143	149	136	177	167	148	155	158	125	116
25.74	136	167	159	124	154	167	131	138	143	150	142	150	133	159	143	114	123	146	145	155	139
25.7568	143	169	165	157	150	144	161	140	127	133	161	155	123	181	154	137	155	140	145	171	130
25.7735	126	152	146	169	157	151	175	136	101	159	122	138	149	151	161	148	164	112	144	162	133
25.7902	165	154	151	167	136	146	144	187	136	164	145	142	142	139	164	137	132	136	133	155	187
25.8069	145	154	157	142	170	126	119	163	144	133	140	122	143	112	156	151	155	135	135	142	151
25.8236	150	155	154	164	130	148	119	151	116	155	135	155	125	138	159	140	162	158	143	151	142
25.8403	169	140	138	145	136	157	144	149	151	156	132	127	144	162	131	161	157	158	136	123	148
25.857	154	132	130	157	163	130	136	168	167	140	162	140	146	152	144	142	156	137	130	125	125
25.8737	143	155	149	129	154	150	119	159	123	129	161	168	164	137	159	149	142	149	154	152	135
25.8904	152	135	124	143	140	113	113	139	156	163	151	136	136	145	138	138	163	140	135	159	136
25.9072	148	159	130	143	151	159	154	144	148	140	150	120	133	138	144	158	129	157	149	149	167
25.9239	156	143	152	146	145	144	156	144	140	143	154	133	146	139	152	152	155	146	155	133	136
25.9406	150	112	154	127	170	149	148	157	156	142	157	137	151	156	146	149	133	136	171	155	138
25.9573	163	138	162	155	152	159	148	170	136	145	157	143	157	142	136	123	144	154	165	125	137
25.974	143	169	127	144	157	136	149	142	132	148	138	146	132	144	145	125	148	130	133	162	143
25.9907	162	158	140	148	156	159	129	148	135	113	133	144	158	149	167	163	159	169	174	156	151
26.0074	133	151	148	146	120	142	172	148	129	129	138	151	155	144	137	139	154	122	161	163	110
26.0241	163	146	170	150	149	137	170	144	137	145	132	142	131	131	152	150	114	170	137	146	159
26.0408	150	148	156	151	162	140	155	142	135	133	138	165	138	190	175	137	129	137	130	140	148
26.0575	155	145	149	158	154	195	129	135	143	159	126	129	163	151	138	139	144	135	135	175	150
26.0743	157	156	152	154	170	150	156	145	155	142	137	157	143	144	140	144	154	132	161	142	154
26.091	162	152	154	146	155	167	163	149	118	140	139	138	149	143	124	143	132	137	127	150	149
26.1077	165	154	156	139	143	159	133	162	137	139	154	155	135	156	162	156	158	122	156	142	164
26.1244	180	136	152	155	133	137	149	161	163	162	132	129	137	123	154	142	145	157	136	150	162
26.1411	145	165	169	125	151	150	135	138	145	149	125	145	155	159	150	151	157	142	144	152	152
26.1578	138	167	139	156	125	145	143	142	155	143	148	149	148	163	162	164	143	131	137	143	140
26.1745	154	155	167	156	146	156	140	175	148	125	164	158	136	171	144	142	154	143	145	143	145
26.1912	171	129	135	157	151	130	135	125	124	132	157	164	140	129	165	133	154	167	142	135	162
26.208	139	140	152	142	122	150	145	174	149	155	158	171	155	169	172	159	132	138	150	151	144
26.2247	168	157	127	159	158	148	156	163	118	169	139	126	154	137	172	125	137	156	148	146	111
26.2414	146	132	145	137	161	159	144	131	158	136	145	140	143	138	140	133	133	152	163	137	155
26.2581	167	144	177	146	137	149	143	151	176	138	131	143	148	151	114	159	156	127	154	150	129
26.2748	139	125	144	132	142	135	125	151	142	135	123	163	125	146	155	167	151	150	149	144	148
26.2915	139	152	151	151	136	144	170	137	142	138	143	144	155	146	150	132	139	131	139	144	137
26.3082	145	172	140	143	135	137	148	149	123	125	145	143	137	172	131	138	156	117	178	168	145
26.3249	138	158	158	176	139	148	132	165	140	114	143	120	133	163	138	150	154	143	154	137	122
26.3417	144	177	148	164	137	154	157	132	138	161	135	127	138	142	137	149	154	142	162	157	165
26.3584	162	146	131	138	139	125	154	162	126	155	163	145	145	140	154	125	122	140	139	127	133
26.3751	158	151	140	150	138	138	161	156	126	138	148	124	140	136	146	140	162	162	148	154	167
26.3918	174	149	168	158	157	156	148	169	145	138	129	159	124	145	124	135	148	158	136	150	127
26.4085	162	139	143	132	132	174	133	152	137	149	138	145	140	140	142	156	149	136	129	155	148
26.4252	163	150	154	159	145	127	138	156	138	168	124	133	126	136	139	148	137	158	125	137	157
26.4419	138	163	161	149	135	144	138	137	158	143	154	149	148	146	144	143	144	135	140	131	142
26.4586	142	145	119	137	149	146	137	157	137	129	148	150	162	149	155	145	143	139	170	146	140
26.4753	155	135	148	122	135	146	146	148	140	127	140	143	151	142	164	163	154	135	154	149	132
26.492	144	165	151	117	148	144	157	157	132	146	161	154	156	126	171	149	146	139	156	126	135
26.5088	150	154	164	138	161	126	136	146	155	171	154	157	132	139	126	156	126	136	138	148	139
26.5255	140	132	154	135	139	133	126	182	155	152	164	136	117	119	133	178	146	142	130	157	156
26.5422	139	164	133	158	151	137	145	162	145	130	144	142	148	156	122	125	157	140	151	145	126
26.5589	178	148	152	129	124	135	150	137	151	135	154	167	152	132	144	140	140	158	169	157	150
26.5756	146	171	152	148	129	140	132	156	119	140	143	150	143	135	133	142	157	150	152	148	146
26.5923	157	139	154	139	149	143	135	159	163	142	148	162	151	130	143	154	156	130	126	130	137
26.609	152	143	162	155	140	139	129	122	152	156	148	157	152	140	164	169	145	130	157	151	149
26.6257	158	149	154	138	136	129	133	125	155	164	148	159	157	149	144	140	181	123	131	127	150
26.6425	158	149	132	145	146	137	137	159	151	126	175	154	151	158	150	149	156	123	130	135	168
26.6592	135	124	150	167	123	130	155	139	162	129	130	138	158	139	151	162	137	158	146	148	124
26.6759	163	158	150	150	154	165	139	126	170	130	139	180	143	130	151	151	199	124	150	133	150
26.6926	151	155	155	139	137	148	137	136	150	155	127	157	129	138	118	150	135	146	158	146	133
26.7093	152	155	154	135	143	175	152	148	140	131	158	144	158	136	151	146	140	162	146	144	156
26.726	170	149	158	156	139	145	131	143	161	140	120	184	152	131	149	138	162	145	164	131	140
26.7427	154	137	150	145	130	142	140	154	156	156	135	161	142	149	164	132	137	163	140	136	127
26.7594	143	172	158	125	149	130	154	175	169	152	155	163	155	138	122	154	142	151	156	158	150
26.7761	149	158	155	156	142	167	168	162	158	122	159	158	142	163	143	142	158	161	142	148	118
26.7929	156	151	142	127	130	158	137	143	158	142	146	133	162	178	152	148	137	150	143	143	167
26.8096	151	151	163	152	126	145	152	120	146	155	143	131	133	143	131	149	161	174	126	164	148
26.8263	152	119	118	151	130	162	151	144	140	136	149	140	126	149	143	137	130	127	139	130	155
26.843	165	163	152	164	140	148	164	151	149	155	138	151	131	143	133	145	130	129	145	159	135
26.8597	167	148	172	167	143	164	159	149	154	154	162	158	164	124	163	143	140	130	189	139	142
26.8764	158	144	135	136	139	150	151	164	168	135	149	133	144	131	162	143	140	136	139	163	148
26.8931	142	117	145	156	155	138	148	142	145	148	136	145	159	178	124	148	163	135	139	144	163
26.9098	148	145	161	154	150	148	125	157	129	165	161	151	152	143	150	131	140	150	167	168	132
26.9265	148	139	156	136	116	138	152	148	139	149	174	133	133	157	144	148	178	163	156	126	150
26.9432	167	150	139	152	142	130	146	151	125	155	140	154	157	139	129	136	139	106	142	149	140
26.96	152	132	139	151	139	140	145	137	168	154	161	167	145	169	152	139	152	159	146	140	142
26.9767	161	145	159	151	131	148	151	139	151	139	145	172	150	144	130	149	180	133	139	148	138
26.9934	178	139	157	169	167	157	161	135	157	144	137	124	133	132	120	164	140	164	139	131	169
27.0101	148	167	138	174	164	178	149	142	145	137	139	150	124	144	161	138	137	167	155	123	156
27.0268	135	137	142	155	154	155	140	148	136	120	127	126	165	126	156	122	127	138	154	132	157
27.0435	148	143	171	135	178	148	157	162	146	156	157	145	144	137	112	138	148	136	157	130	137
27.0602	154	146	139	150	158	177	165	161	169	143	123	140	133	138	126	154	142	154	129	146	146
27.0769	162	124	174	143	171	123	161	168	165	148	125	163	158	150	149	146	142	169	129	146	144
27.0937	143	135	120	130	136	123	151	150	142	162	155	142	161	170	157	148	146	156	140	137	138
27.1104	169	178	146	157	161	156	130	131	133	170	146	149	139	127	143	158	135	136	132	133	155
27.1271	148	178	139	161	169	155	169	154	143	172	145	151	162	138	158	139	107	143	144	140	145
27.1438	156	146	139	144	154	164	127	158	140	149	126	142	136	120	175	148	155	171	131	135	138
27.1605	150	140	124	165	155	150	140	138	135	144	127	129	151	158	148	139	159	139	144	157	159
27.1772	150	165	148	144	140	129	144	144	142	143	155	152	138	169	136	142	140	150	143	144	143
27.1939	120	162	154	130	137	140	161	146	137	145	137	143	164	150	131	135	170	122	126	151	139
27.2106	161	184	133	144	126	148	139	152	157	139	133	168	150	158	154	149	135	142	144	145	135
27.2273	163	156	127	148	155	138	131	144	133	137	144	151	140	149	135	142	167	133	171	152	171
27.2441	167	150	156	154	149	151	175	151	155	146	136	133	143	130	130	139	148	152	137	152	148
27.2608	152	133	145	135	131	163	167	145	140	144	152	163	163	163	161	116	142	155	133	156	130
27.2775	155	119	123	156	133	139	156	152	110	146	163	185	136	138	126	139	148	158	165	127	127
27.2942	171	146	151	177	140	152	146	165	162	130	143	130	145	119	145	140	133	146	143	124	137
27.3109	170	177	139	129	135	169	142	145	137	162	137	132	131	157	177	148	144	152	159	149	145
27.3276	154	176	126	157	150	154	161	152	157	167	146	159	142	150	146	154	154	154	143	194	188
27.3443	151	146	163	162	145	132	132	157	151	152	140	146	170	158	142	123	167	140	148	152	155
27.361	150	155	139	123	150	139	148	154	154	146	143	136	161	144	143	143	158	163	152	169	148
27.3777	163	142	148	150	152	159	142	161	143	169	158	161	146	161	139	139	162	145	177	170	183
27.3945	143	135	171	158	152	148	152	161	167	151	175	137	176	172	145	138	162	163	142	180	183
27.4112	145	145	161	136	143	136	157	158	168	167	185	150	150	145	155	150	140	139	156	164	188
27.4279	176	139	148	154	170	148	144	167	143	171	161	168	157	146	177	140	157	174	178	157	177
27.4446	152	158	169	172	144	157	157	185	156	149	182	202	156	165	165	152	151	146	158	140	202
27.4613	183	170	149	152	144	175	150	172	165	161	162	183	170	177	158	202	155	165	164	206	214
27.478	172	140	138	149	155	164	149	168	167	189	162	199	165	148	177	193	136	191	197	184	227
27.4947	167	165	170	155	175	167	154	191	176	195	177	185	171	185	162	169	183	197	223	221	248
27.5114	151	178	180	154	165	172	182	190	158	213	201	193	174	189	163	172	216	233	196	251	226
27.5282	189	167	178	157	165	184	154	182	169	194	196	187	155	177	188	189	202	244	233	251	270
27.5449	155	191	201	165	168	190	165	190	176	203	183	185	200	217	178	226	231	244	270	270	280
27.5616	203	159	176	197	195	189	207	188	206	193	199	191	212	214	242	219	268	249	309	318	305
27.5783	154	168	174	199	190	167	201	193	197	252	203	241	217	235	238	251	260	289	315	300	270
27.595	184	193	188	191	194	191	204	235	210	234	241	268	299	257	283	270	280	335	323	325	310
27.6117	189	219	183	197	185	214	215	244	202	242	285	289	277	265	303	272	338	298	336	317	304
27.6284	191	201	178	187	229	214	262	253	238	273	305	277	306	336	324	342	355	376	340	323	254
27.6451	204	232	223	240	219	249	244	302	281	317	340	361	355	341	366	361	361	330	340	300	258
27.6618	210	231	254	242	232	261	290	308	321	366	358	383	392	375	393	360	380	369	317	318	331
27.6786	248	271	242	253	279	258	337	309	366	370	402	400	388	386	377	382	377	362	285	290	277
27.6953	238	247	280	297	321	319	396	376	418	446	446	452	432	428	361	383	393	331	313	276	245
27.712	283	299	303	316	353	366	408	462	443	460	448	510	489	409	362	350	341	313	286	261	242
27.7287	289	321	337	388	401	413	426	478	457	495	495	454	418	439	328	344	290	316	265	287	212
27.7454	338	353	387	432	433	432	501	491	508	533	510	471	453	398	304	308	271	242	240	239	208
27.7621	354	395	367	477	452	478	488	479	561	562	542	450	437	343	340	302	283	245	246	219	232
27.7788	390	472	458	479	503	462	530	495	540	531	475	482	438	331	283	214	208	223	174	185	195
27.7955	446	454	492	546	536	573	578	525	571	494	496	444	405	342	252	236	220	209	184	199	172
27.8122	507	527	457	522	555	550	548	503	536	462	460	393	387	300	235	194	238	188	169	182	163
27.8289	479	593	516	562	546	516	544	522	443	426	392	363	310	291	208	207	181	178	148	157	159
27.8457	614	569	573	527	550	494	496	466	430	399	355	318	299	265	220	184	196	182	163	159	172
27.8624	571	536	578	510	544	473	441	432	362	336	343	276	279	248	199	159	169	135	168	152	155
27.8791	574	536	580	524	544	459	413	355	395	321	296	270	223	225	183	182	170	151	164	138	156
27.8958	574	523	527	486	458	422	398	329	298	283	298	214	233	204	163	165	174	144	164	154	158
27.9125	557	475	507	395	377	407	345	306	264	244	246	204	212	177	194	162	149	161	161	148	148
27.9292	504	476	465	348	371	351	298	273	242	227	219	195	204	182	156	156	156	156	151	135	161
27.9459	460	450	390	341	334	342	257	215	222	208	209	200	196	161	172	132	138	157	159	146	149
27.9626	438	398	366	298	297	249	239	225	223	171	194	193	171	156	145	137	148	148	143	175	149
27.9794	371	294	281	248	235	236	232	207	219	200	176	167	172	154	159	145	152	171	143	137	132
27.9961	318	303	278	252	235	204	190	191	183	172	184	149	152	175	150	161	158	145	168	137	135
28.0128	298	270	228	210	215	182	183	183	172	168	157	164	154	151	139	122	176	136	137	133	171
28.0295	255	219	215	206	188	185	170	180	157	180	176	152	140	171	137	127	154	151	144	139	129
28.0462	255	220	187	162	154	156	183	150	127	170	148	140	133	148	142	169	131	126	146	140	155
28.0629	222	219	195	163	180	168	170	190	144	162	157	154	169	161	140	142	151	118	162	150	126
28.0796	206	183	156	167	175	172	162	169	150	159	174	148	161	167	126	136	171	140	137	157	117
28.0963	189	164	146	181	135	155	143	159	149	181	170	152	125	119	144	155	136	113	127	154	122
28.113	158	169	144	181	158	178	174	163	143	140	159	148	145	146	140	137	151	143	135	144	138
28.1298	156	185	158	138	157	155	150	168	127	171	156	145	154	163	143	139	140	122	149	144	165
28.1465	165	155	184	165	169	146	157	146	151	158	137	137	129	155	154	142	131	138	130	163	131
28.1632	146	144	150	169	158	172	146	142	139	131	168	155	136	120	144	125	154	150	145	137	144
28.1799	148	133	169	145	146	129	137	137	143	148	161	150	140	127	125	127	130	138	158	126	111
28.1966	158	157	152	164	155	156	139	172	123	148	142	125	155	142	145	126	133	125	148	124	151
28.2133	171	159	151	150	165	162	145	108	142	123	139	111	151	138	136	143	144	131	154	138	159
28.23	133	155	190	137	143	150	158	158	132	137	150	156	112	132	151	129	125	133	129	135	129
28.2467	155	167	142	157	148	142	137	138	151	140	161	158	127	137	125	130	118	148	145	130	117
28.2634	151	146	154	137	156	162	148	140	156	129	145	130	138	144	127	132	131	124	139	143	144
28.2801	148	169	125	131	174	148	144	152	122	163	157	137	127	150	131	151	152	125	169	172	137
28.2969	163	150	149	120	125	126	150	149	131	143	151	163	155	122	148	132	116	145	133	113	148
28.3136	131	140	154	136	144	139	156	154	119	143	151	163	149	114	167	130	145	132	120	140	136
28.3303	132	163	136	144	122	149	159	142	154	108	122	136	133	156	145	127	133	140	157	155	139
28.347	137	170	148	155	125	158	162	149	129	137	136	157	140	140	122	157	131	120	138	131	156
28.3637	132	150	142	132	137	190	156	157	157	144	154	130	138	142	145	139	127	131	139	130	145
28.3804	138	145	152	152	132	157	131	137	135	151	120	149	139	149	140	122	129	136	129	122	135
28.3971	164	140	164	143	132	152	131	136	127	126	118	156	145	120	130	145	130	132	167	138	156
28.4138	146	146	151	135	133	145	129	137	123	136	137	135	124	117	122	148	99	130	125	129	144
28.4306	156	130	124	137	154	129	155	133	132	152	118	136	136	129	122	135	124	159	126	127	114
28.4473	171	148	162	140	142	149	146	127	133	139	145	143	146	137	161	123	129	140	116	131	140
28.464	136	142	162	143	139	137	146	151	154	136	137	131	133	116	132	142	130	138	138	149	129
28.4807	158	130	130	130	142	162	140	136	148	138	127	131	137	142	118	143	119	158	133	111	146
28.4974	116	158	156	157	146	131	151	138	123	138	163	131	146	138	106	146	119	137	149	133	125
28.5141	137	157	126	169	124	158	150	148	137	149	148	159	142	148	144	136	137	118	157	130	142
28.5308	149	142	144	137	130	125	139	132	155	130	136	140	118	123	130	154	143	126	157	125	133
28.5475	155	154	149	140	129	133	129	135	146	161	123	145	156	145	130	137	131	148	163	144	129
28.5642	151	162	144	123	138	146	145	129	130	136	144	119	130	158	137	132	130	135	122	140	146
28.581	146	143	143	162	146	123	139	132	143	118	145	144	130	131	138	137	149	140	148	132	136
28.5977	137	143	157	130	142	133	158	143	163	143	132	126	155	137	151	135	162	143	127	119	135
28.6144	138	146	136	145	138	137	124	150	131	149	144	132	122	135	144	138	131	165	140	129	154
28.6311	137	135	151	136	151	151	144	135	142	144	148	118	138	122	140	129	145	132	145	146	142
28.6478	145	152	124	136	138	150	143	132	135	139	136	129	132	165	124	118	125	136	142	135	145
28.6645	150	142	112	137	136	129	124	154	130	143	137	119	136	131	152	136	140	125	175	132	127
28.6812	127	163	123	122	110	123	131	132	135	148	127	112	150	108	135	126	133	139	144	161	126
28.6979	129	132	135	125	139	126	159	122	132	155	125	122	129	126	125	127	130	138	144	162	135
28.7146	159	168	130	170	145	143	154	133	158	132	130	145	127	137	131	140	139	113	124	131	114
28.7314	142	148	130	130	135	146	137	126	155	139	143	139	130	119	132	138	145	151	133	163	107
28.7481	136	149	145	133	129	136	129	133	127	138	148	154	151	142	126	117	113	126	125	133	120
28.7648	146	150	140	143	146	108	169	136	164	143	132	122	149	130	108	112	122	126	138	127	131
28.7815	152	150	103	132	168	126	138	156	150	135	148	119	124	138	127	140	137	111	124	126	150
28.7982	125	146	133	122	131	140	139	142	145	149	124	137	120	119	129	112	122	133	164	137	135
28.8149	159	148	131	156	124	165	131	142	126	139	129	130	145	123	137	119	138	110	131	133	145
28.8316	159	162	135	148	112	144	144	133	130	103	152	132	123	139	114	150	139	142	151	138	130
28.8483	126	151	136	148	130	122	145	143	149	136	140	143	175	139	131	105	137	158	139	149	137
28.8651	133	135	144	142	143	127	144	139	136	154	139	142	131	152	151	137	142	130	132	118	143
28.8818	137	125	123	151	152	137	140	132	154	148	167	143	156	126	139	125	132	132	159	138	129
28.8985	140	130	154	151	126	132	142	158	157	142	135	140	136	137	106	140	108	138	122	110	126
28.9152	126	130	129	132	126	126	113	127	122	116	151	148	127	161	146	124	118	140	148	135	143
28.9319	131	154	145	126	132	139	136	144	130	145	145	130	138	124	129	131	130	146	116	154	126
28.9486	130	145	137	148	122	139	123	120	125	131	146	138	117	125	129	132	118	146	123	138	119
28.9653	140	135	130	124	130	124	136	149	123	133	126	123	123	132	130	154	133	120	144	132	137
28.982	127	139	142	138	136	135	146	108	143	133	156	146	138	127	126	135	126	122	157	116	143
28.9987	125	144	136	146	152	135	113	120	158	152	148	129	145	123	120	151	123	132	110	116	118
29.0155	148	132	120	124	146	132	172	142	113	114	126	132	144	158	151	106	119	142	131	149	154
29.0322	136	127	127	125	130	157	119	154	104	137	108	132	140	124	122	138	148	119	131	152	143
29.0489	146	117	133	133	133	124	139	122	116	146	118	131	125	137	139	146	155	142	137	146	125
29.0656	164	155	120	140	142	119	151	142	130	105	111	140	131	120	126	151	149	138	120	127	149
29.0823	122	139	116	137	152	158	127	144	130	132	137	156	123	131	111	124	130	137	140	146	130
29.099	129	131	110	148	130	111	139	119	119	135	131	143	129	131	122	133	120	125	124	132	140
29.1157	143	140	137	131	118	146	162	138	129	122	105	145	144	130	142	133	118	120	127	145	152
29.1324	118	130	152	155	131	136	150	138	110	144	127	144	120	146	130	138	125	130	150	131	133
29.1491	162	137	124	117	143	137	139	135	132	116	142	143	151	123	142	136	114	129	156	126	155
29.1658	164	127	151	133	125	139	145	129	130	116	119	117	129	123	142	116	145	125	143	152	138
29.1826	144	138	129	152	139	150	165	124	146	143	127	120	143	151	117	112	126	114	144	119	123
29.1993	136	139	114	132	139	108	129	149	150	117	123	129	158	144	119	107	150	133	152	127	132
29.216	149	148	154	139	122	135	148	139	129	126	139	149	146	144	110	125	130	163	149	154	146
29.2327	136	123	136	127	139	108	122	132	145	122	136	142	132	139	117	138	118	133	142	129	129
29.2494	144	129	159	136	129	152	127	145	118	97	136	137	123	130	155	138	125	118	163	172	156
29.2661	129	126	127	150	119	136	140	116	112	103	126	143	122	117	130	143	114	127	131	139	148
29.2828	133	120	122	111	154	124	151	136	113	136	135	167	131	126	135	126	139	140	125	126	120
29.2995	139	144	143	111	138	157	155	118	107	120	122	136	142	138	120	165	133	146	129	143	127
29.3163	116	148	140	104	122	120	131	126	127	130	145	116	129	105	151	133	135	131	118	138	120
29.333	130	123	111	124	123	111	139	112	144	130	144	133	127	137	156	127	133	129	120	140	137
29.3497	126	122	135	135	117	144	135	122	137	125	129	136	118	137	127	136	127	116	144	138	132
29.3664	149	152	143	135	136	131	137	126	125	126	125	116	133	142	136	135	123	142	152	113	131
29.3831	124	130	142	127	140	122	126	132	113	140	126	105	108	106	139	119	148	123	142	131	125
29.3998	123	129	155	142	132	130	137	120	143	125	130	124	111	131	131	139	130	126	138	123	129
29.4165	136	130	137	112	118	133	126	136	143	125	107	120	114	127	127	107	117	120	131	114	108
29.4332	119	146	142	108	137	116	139	131	126	137	125	136	125	135	114	140	116	146	129	118	133
29.4499	105	152	143	126	119	155	142	152	132	125	112	150	118	125	143	120	132	125	146	150	122
29.4667	137	152	142	151	133	124	137	135	112	140	139	120	154	151	129	127	139	143	137	135	129
29.4834	136	135	138	112	146	137	129	144	120	133	135	138	142	122	126	135	114	135	144	142	130
29.5001	111	137	146	138	136	118	136	101	127	132	114	139	143	120	126	162	151	126	148	122	139
29.5168	127	137	146	129	140	131	122	111	131	126	117	139	135	122	145	125	142	119	112	137	127
29.5335	118	132	126	135	120	117	149	125	137	116	127	131	137	133	116	129	132	135	127	125	138
29.5502	130	125	133	129	129	123	130	124	120	118	139	127	112	161	131	154	122	117	138	130	140
29.5669	136	133	125	138	139	114	131	122	139	131	126	122	113	120	139	125	142	127	143	116	135
29.5836	154	118	117	143	125	114	125	137	138	139	138	119	120	130	131	116	137	117	101	137	123
29.6003	125	148	133	154	137	129	127	133	137	123	129	113	122	116	118	118	142	111	118	135	120
29.617	138	143	108	110	114	124	123	137	125	114	140	145	112	135	140	127	140	125	127	136	151
29.6338	123	130	138	132	132	136	120	135	131	129	122	136	110	132	124	118	120	131	157	137	146
29.6505	133	117	124	132	114	104	138	126	126	126	111	110	122	127	132	103	130	124	119	131	124
29.6672	130	129	137	131	136	126	124	133	129	157	127	105	129	150	114	117	100	133	124	129	130
29.6839	123	131	144	148	126	110	142	131	116	137	136	140	129	127	146	127	155	124	126	143	131
29.7006	122	131	107	135	119	127	137	139	126	129	131	110	126	117	137	125	129	137	143	119	139
29.7173	108	138	133	123	124	119	131	119	103	116	137	125	143	126	138	136	124	122	125	123	142
29.734	116	135	139	130	135	123	118	157	133	111	127	124	149	120	132	120	132	131	148	122	139
29.7507	163	126	131	138	139	126	129	112	133	126	135	136	133	146	104	135	120	127	146	138	129
29.7675	136	119	118	112	150	139	118	143	113	129	124	133	137	101	122	116	139	119	118	143	117
29.7842	120	130	127	99	120	140	119	137	105	129	133	124	126	151	120	118	114	124	131	132	106
29.8009	117	131	161	150	116	120	113	130	120	154	143	131	132	140	127	126	146	117	122	124	136
29.8176	151	133	124	117	148	145	130	125	119	113	127	124	116	164	138	155	131	132	135	108	129
29.8343	110	114	124	130	140	122	119	139	116	126	148	168	125	110	132	145	119	118	117	148	144
29.851	139	118	145	129	111	150	135	113	136	122	133	139	140	131	129	132	142	114	122	113	158
29.8677	151	123	132	135	150	133	140	142	139	126	122	122	130	125	148	123	135	148	131	135	142
29.8844	148	135	146	112	156	117	127	144	120	135	132	129	116	110	106	125	139	127	150	127	148
29.9012	142	124	118	118	122	112	131	123	110	148	140	132	131	135	137	125	129	138	135	111	131
29.9179	135	143	125	146	130	108	132	146	133	137	106	125	129	119	123	131	142	145	131	144	139
29.9346	129	142	112	136	131	150	132	130	123	113	123	140	120	130	145	127	114	139	142	123	126
29.9513	130	117	116	149	139	124	125	108	130	129	126	136	140	143	140	125	113	127	161	135	129
29.968	135	149	127	131	126	129	120	130	139	148	118	149	130	144	146	132	143	118	114	130	105
29.9847	126	123	130	123	145	142	124	113	122	136	136	117	132	110	112	133	156	138	119	140	132
30.0014	149	139	120	137	136	127	139	129	126	127	155	139	117	148	123	151	161	126	133	135	144
30.0181	133	145	110	120	149	133	146	110	127	138	131	142	146	139	142	120	107	126	108	133	118
30.0348	133	132	125	116	144	149	118	136	133	154	112	126	152	157	132	113	127	137	113	136	124
30.0515	124	112	137	151	123	137	136	129	117	144	117	127	111	130	103	100	116	164	127	149	122
30.0683	164	136	140	140	129	119	130	129	135	149	129	117	123	126	120	155	139	158	130	131	131
30.085	155	124	114	149	104	119	106	139	132	127	140	120	120	150	120	120	114	127	135	138	138
30.1017	122	146	118	130	138	154	133	126	145	127	140	125	129	130	137	114	127	131	157	116	116
30.1184	140	119	155	136	138	138	108	113	138	170	140	138	114	136	122	139	120	136	132	129	129
30.1351	149	139	125	137	111	165	127	126	124	143	120	137	138	125	126	137	131	125	158	118	118
30.1518	145	124	136	137	119	136	139	136	133	104	138	130	126	126	127	117	118	142	125	159	159
30.1685	123	150	110	114	143	129	144	129	132	133	137	126	130	137	132	126	139	139	120	136	136
30.1852	157	123	142	117	117	131	119	122	113	155	148	142	122	111	127	136	142	144	148	118	118
30.202	130	125	113	146	133	135	117	118	130	118	155	112	127	138	124	135	110	116	132	127	127
30.2187	133	138	127	124	142	146	138	131	111	162	116	114	127	126	133	140	112	125	119	130	130
30.2354	129	112	130	152	135	136	140	126	105	107	137	108	146	136	116	138	126	112	105	113	113
30.2521	117	119	145	120	122	143	133	130	140	118	149	140	133	140	137	112	133	127	149	139	139
30.2688	126	117	137	119	129	122	127	131	139	122	120	144	139	132	142	119	138	123	123	131	131
30.2855	142	157	123	137	116	133	120	161	129	137	139	138	118	126	119	144	140	132	104	142	142
30.3022	152	132	127	119	119	126	129	125	110	154	133	151	118	137	140	113	132	127	145	151	151
30.3189	143	136	118	124	136	124	127	132	138	131	129	139	144	119	113	138	131	124	126	136	136
30.3356	126	122	136	122	120	174	140	136	114	116	133	126	119	132	132	120	136	118	132	118	118
30.3524	125	117	148	139	145	145	107	117	119	125	139	130	113	122	122	112	129	152	105	116	116
30.3691	138	113	150	108	123	123	137	114	125	120	112	130	131	139	114	127	114	150	137	118	118
30.3858	118	133	120	135	145	118	143	140	137	138	127	137	148	124	122	125	139	112	148	133	133
30.4025	139	118	119	108	131	155	119	145	123	138	144	139	146	129	119	99	122	139	118	116	116
30.4192	143	122	140	139	145	132	114	107	145	122	111	125	130	129	133	117	126	120	108	127	127
30.4359	146	135	127	124	142	133	117	144	146	142	120	140	105	98	133	122	117	136	117	107	107
30.4526	139	125	137	111	119	149	140	120	116	133	145	131	110	122	113	150	139	111	112	112	112
30.4693	146	114	143	131	123	117	112	136	119	149	143	150	119	124	144	112	143	130	126	138	138
30.486	130	142	145	140	108	145	139	111	132	108	151	119	112	131	120	135	120	104	124	132	132
30.5027	142	132	142	127	137	138	132	111	139	131	122	156	155	110	114	118	111	111	138	138	138
30.5195	146	124	138	120	142	122	152	130	122	130	133	125	135	137	130	136	119	127	110	123	123
30.5362	151	135	130	131	137	133	126	137	130	137	129	133	122	123	123	110	138	161	111	139	139
30.5529	118	126	118	129	135	127	140	118	132	123	122	122	125	117	151	116	130	105	117	133	133
30.5696	125	132	138	127	105	117	156	131	133	125	132	139	135	136	120	143	155	118	120	122	122
30.5863	127	146	137	127	145	157	122	120	140	135	155	114	127	136	124	99	133	122	131	123	123
30.603	136	131	129	133	104	135	129	150	133	122	131	124	122	110	126	123	117	130	143	112	112
30.6197	110	119	112	117	113	142	124	116	136	127	162	139	151	149	116	127	98	124	119	126	126
30.6364	132	145	120	138	117	131	138	125	135	136	137	142	126	131	122	127	122	130	136	123	123
30.6532	145	116	137	149	112	131	139	122	120	126	156	138	148	136	118	112	133	114	101	140	140
30.6699	125	120	118	135	112	112	125	124	165	140	125	163	124	136	118	130	148	114	127	126	126
30.6866	155	120	133	152	138	123	105	113	124	124	112	133	123	117	105	125	127	151	133	145	145
30.7033	133	151	132	116	117	135	136	116	123	123	130	130	135	114	127	136	129	132	110	142	142
30.72	123	149	126	118	130	143	118	122	119	138	125	139	132	130	133	114	114	114	140	132	132
30.7367	140	135	120	151	137	140	132	129	132	133	135	131	142	123	149	126	119	133	136	119	119
30.7534	127	151	130	120	106	127	149	129	138	131	143	144	131	142	136	137	125	159	149	145	145
30.7701	140	129	139	133	120	133	137	112	101	158	133	155	129	131	158	139	148	129	138	135	135
30.7868	148	122	117	131	132	103	117	138	113	139	127	135	159	149	139	117	144	149	174	163	163
30.8036	120	142	137	132	125	126	125	112	122	167	120	152	150	152	135	139	131	145	140	200	200
30.8203	98	135	136	135	158	130	127	149	136	144	162	152	148	144	131	154	150	162	176	168	168
30.837	145	119	144	123	138	125	144	140	124	135	159	145	170	167	140	138	140	182	167	155	155
30.8537	140	139	148	123	151	112	165	139	131	138	154	159	152	169	138	157	139	197	191	200	200
30.8704	148	138	143	161	142	144	152	129	137	142	127	175	149	148	161	180	170	217	202	194	194
30.8871	127	143	170	116	149	151	145	163	161	149	144	155	157	164	163	174	169	222	249	276	276
30.9038	133	132	150	123	163	157	155	139	152	171	183	167	171	181	171	193	189	207	233	297	297
30.9205	123	112	149	161	167	135	140	155	156	155	178	168	191	185	226	229	204	209	292	318	318
30.9372	143	127	135	136	139	193	158	180	190	199	183	182	214	212	219	293	261	265	353	341	341
30.954	124	142	149	110	131	139	177	161	181	214	190	197	212	245	235	260	257	294	344	324	324
30.9707	158	170	169	172	176	161	157	167	185	171	220	213	247	274	290	305	337	350	370	358	358
30.9874	149	169	170	162	182	196	182	187	201	219	191	244	279	308	340	340	375	331	360	321	321
31.0041	164	152	163	182	184	177	219	191	238	245	251	284	311	342	364	373	363	341	385	317	317
31.0208	181	161	176	178	170	182	209	227	287	267	271	315	318	418	375	385	401	374	343	325	325
31.0375	176	187	177	203	219	200	221	270	255	304	303	376	405	417	427	414	399	358	304	323	323
31.0542	175	189	213	210	228	195	284	315	272	336	344	380	412	383	419	395	413	351	306	262	262
31.0709	203	206	220	259	242	231	281	306	321	390	402	441	456	437	386	419	400	310	280	270	270
31.0877	220	227	236	238	290	290	330	355	401	398	409	452	426	438	366	401	350	313	252	241	241
31.1044	223	223	276	289	289	303	324	401	431	457	432	447	504	418	370	332	357	296	228	265	265
31.1211	284	274	253	297	335	354	388	417	401	431	490	439	457	402	364	325	304	271	223	210	210
31.1378	302	312	313	380	350	411	403	422	430	483	495	453	405	385	341	286	261	238	220	209	209
31.1545	335	355	343	388	393	445	426	419	424	445	432	402	375	357	277	261	251	214	161	175	175
31.1712	360	373	362	405	434	415	478	451	473	420	421	413	357	311	272	236	207	195	174	159	159
31.1879	422	395	417	431	452	421	422	399	405	405	399	358	363	329	233	217	206	195	151	158	158
31.2046	431	424	432	427	443	471	460	387	420	360	387	342	312	260	195	187	195	170	149	187	187
31.2213	440	456	477	446	478	414	428	376	340	336	374	329	261	239	181	178	152	154	120	135	135
31.2381	452	457	422	427	406	402	418	358	322	297	317	287	226	213	215	176	136	151	132	142	142
31.2548	458	453	472	406	452	413	377	305	287	265	279	221	204	216	169	144	144	140	125	139	139
31.2715	443	447	465	425	394	373	321	322	278	247	241	208	193	188	151	150	138	143	126	118	118
31.2882	452	437	396	370	354	296	292	248	227	246	219	201	168	174	154	132	119	142	110	123	123
31.3049	377	363	448	348	338	316	261	229	203	180	178	163	172	143	140	137	154	110	122	110	110
31.3216	377	338	315	296	262	252	246	216	223	184	164	148	152	125	143	120	139	127	129	107	107
31.3383	414	313	302	257	261	215	251	181	171	176	157	145	174	107	142	130	146	112	120	118	118
31.355	334	309	286	252	207	225	190	162	127	165	151	154	130	150	124	119	110	112	118	124	124
31.3717	270	248	245	172	176	199	197	165	161	148	165	133	136	146	117	137	108	117	127	127	127
31.3884	246	220	201	191	175	196	139	148	157	140	135	131	122	126	118	123	131	108	113	129	129
31.4052	247	221	175	182	181	167	122	148	156	125	127	155	131	120	127	136	113	123	120	126	126
31.4219	227	196	187	163	132	154	155	126	165	112	116	122	130	145	114	117	131	133	130	93	93
31.4386	184	185	161	149	138	136	131	144	129	117	129	117	103	131	110	117	129	132	131	105	105
31.4553	184	181	152	122	140	111	122	133	145	113	139	127	127	117	130	117	114	127	110	122	122
31.472	171	162	145	139	118	131	116	119	135	144	132	136	149	117	122	110	142	125	135	122	122
31.4887	130	130	152	117	122	163	124	118	149	125	132	126	144	124	130	132	130	113	114	123	123
31.5054	139	126	130	125	136	108	111	156	117	123	132	131	101	137	104	136	127	137	116	140	140
31.5221	159	143	133	150	139	137	117	131	124	123	124	113	136	136	127	120	103	127	105	125	125
31.5389	144	172	133	126	131	124	129	135	133	127	86	138	123	132	133	117	107	119	130	129	129
31.5556	131	132	135	113	116	124	129	113	135	132	125	144	108	137	137	98	127	127	118	124	124
31.5723	165	146	118	119	122	130	108	101	126	133	135	133	117	110	106	103	123	131	139	131	131
31.589	118	114	127	120	127	122	130	106	124	113	133	113	99	111	138	114	126	113	107	140	140
31.6057	142	133	126	123	114	118	136	94	123	114	110	143	124	118	120	114	120	118	113	124	124
31.6224	116	116	106	124	117	131	106	139	113	131	117	113	132	129	130	97	125	86	107	111	111
31.6391	123	127	95	144	116	137	139	119	98	122	112	125	143	125	116	137	127	95	124	112	112
31.6558	135	145	136	105	98	119	107	114	118	127	127	111	111	110	107	127	111	108	130	124	124
31.6725	122	119	132	108	112	135	100	100	135	110	119	124	107	107	135	113	114	86	127	132	132
31.6893	117	132	113	136	118	110	113	100	112	124	108	122	105	124	113	127	131	122	105	106	106
31.706	125	100	131	142	142	124	127	126	123	117	103	120	126	136	111	133	106	118	113	124	124
31.7227	124	123	118	127	111	111	127	107	129	108	118	123	146	132	107	101	106	113	122	125	125
31.7394	123	123	140	116	135	131	105	127	126	131	117	118	122	120	130	123	114	131	124	136	136
31.7561	112	105	107	104	111	114	135	120	146	107	120	107	130	120	133	130	119	101	122	111	111
31.7728	104	130	126	106	114	125	122	116	122	119	122	113	116	117	112	124	119	108	127	131	131
31.7895	127	116	132	110	131	113	130	114	106	113	110	111	111	118	116	106	113	100	105	118	118
31.8062	118	98	118	110	119	120	105	129	138	117	118	104	116	123	125	116	127	122	122	108	108
31.8229	130	118	114	133	111	111	118	122	133	123	124	119	133	122	117	97	110	131	127	117	117
31.8396	129	107	123	137	139	108	106	107	108	118	131	111	112	120	120	131	103	116	88	135	135
31.8564	124	119	100	106	133	124	112	116	93	118	110	123	124	112	114	120	111	113	104	112	112
31.8731	130	130	119	108	106	122	111	107	119	98	127	116	123	113	124	116	112	120	90	140	140
31.8898	127	124	129	110	126	139	112	113	111	124	139	133	108	125	105	113	117	106	103	133	133
31.9065	111	137	105	97	129	120	110	129	106	135	81	127	111	131	117	113	125	104	126	93	93
31.9232	112	137	113	138	110	130	81	113	118	120	108	113	110	103	120	104	125	127	129	101	101
31.9399	98	126	105	132	106	107	97	119	117	100	118	108	114	138	107	124	103	119	124	137	137
31.9566	114	108	103	112	120	116	118	122	110	120	122	116	130	119	104	132	131	116	92	124	124
31.9733	122	120	118	125	95	138	116	91	111	117	86	107	108	125	112	125	146	132	118	111	111
31.9901	120	110	127	122	104	113	113	103	93	110	99	116	101	114	85	114	120	116	105	104	104
32.0068	122	137	111	92	98	116	125	117	129	108	100	117	100	92	111	114	114	119	113	123	123
32.0235	105	103	114	106	124	132	130	125	118	107	113	123	114	130	111	124	101	114	117	110	110
32.0402	125	116	110	130	145	120	99	117	118	117	117	131	127	118	124	100	125	93	107	105	105
32.0569	100	125	108	107	99	126	111	125	106	127	119	110	119	101	101	99	90	95	127	112	112
32.0736	108	117	120	126	127	107	139	105	126	118	116	112	112	126	110	106	110	122	116	116	116
32.0903	112	119	112	120	98	119	84	98	132	110	120	129	142	117	132	131	97	145	117	91	91
32.107	118	104	125	118	110	124	113	143	125	118	94	100	105	130	105	122	118	116	110	114	114
32.1238	117	126	105	100	104	104	114	114	118	106	107	122	103	127	130	114	111	104	126	118	118
32.1405	108	122	104	107	118	130	107	106	106	117	136	117	99	84	106	114	100	107	114	124	124
32.1572	137	94	106	131	112	113	101	117	104	111	129	110	120	99	137	103	103	120	118	116	116
32.1739	137	106	111	108	108	101	107	123	110	133	110	116	126	86	126	101	107	114	112	118	118
32.1906	117	108	92	77	95	118	135	119	95	126	123	106	100	120	108	107	114	105	99	104	104
32.2073	124	112	126	120	105	112	124	133	110	125	118	131	105	120	98	104	118	91	119	113	113
32.224	133	105	123	105	124	93	118	92	107	120	103	112	110	104	103	117	92	92	118	138	138
32.2407	101	126	112	118	122	110	110	122	106	108	111	103	116	108	113	106	116	101	113	108	108
32.2574	126	94	129	104	127	110	113	87	123	123	119	116	100	116	111	118	108	101	104	103	103
32.2741	103	123	112	110	110	120	110	106	118	108	118	112	116	112	99	123	104	111	97	98	98
32.2909	117	117	107	127	107	120	108	104	95	99	117	122	100	99	124	116	103	127	111	112	112
32.3076	124	104	116	118	111	131	82	116	114	118	118	87	103	101	88	104	104	97	116	116	116
32.3243	126	144	97	88	120	125	118	129	127	126	130	101	99	111	104	130	108	114	125	113	113
32.341	118	106	105	105	75	92	120	106	139	91	101	123	104	97	112	103	97	130	142	113	113
32.3577	106	114	100	133	111	119	110	119	116	119	110	111	111	123	152	99	90	106	122	117	117
32.3744	118	113	100	122	119	117	93	107	112	99	95	107	133	110	101	106	119	114	104	123	123
32.3911	108	116	104	130	112	107	103	104	129	113	90	97	94	105	107	105	95	111	120	117	117
32.4078	101	120	117	124	122	98	132	113	105	118	124	116	108	90	110	108	110	116	103	98	98
32.4246	110	118	107	124	100	107	130	122	117	119	118	92	139	101	117	113	125	101	106	105	105
32.4413	93	120	113	104	132	97	104	92	108	120	93	94	104	88	100	108	111	127	98	130	130
32.458	120	125	111	107	103	110	113	107	98	97	110	105	107	127	98	91	107	98	117	125	125
32.4747	129	111	110	106	103	106	117	125	98	123	108	112	110	110	98	95	111	122	113	100	100
32.4914	120	105	119	97	113	107	113	116	113	91	110	123	110	122	107	120	118	122	103	119	119
32.5081	108	108	107	107	104	108	103	118	108	118	127	116	95	99	129	119	116	101	135	92	92
32.5248	116	106	120	122	114	112	118	110	108	117	103	110	103	110	98	133	93	116	114	107	107
32.5415	114	120	108	110	114	97	122	113	117	114	117	111	118	97	108	93	124	97	122	113	113
32.5582	124	108	101	85	95	120	112	106	117	95	113	135	130	133	98	104	106	103	123	101	101
32.575	127	125	123	117	91	85	103	92	113	117	108	104	131	94	86	118	110	113	123	101	101
32.5917	122	100	108	88	112	113	120	113	104	98	100	113	120	113	142	77	107	92	113	124	124
32.6084	113	93	108	110	129	113	103	101	105	95	108	119	105	112	105	104	101	105	117	116	116
32.6251	123	124	100	132	90	111	112	129	112	112	110	110	119	117	97	114	88	108	90	124	124
32.6418	120	100	92	94	112	122	143	105	101	124	100	105	124	118	114	118	106	107	92	106	106
32.6585	113	111	117	98	103	116	130	127	101	111	110	112	126	124	101	106	110	104	111	94	94
32.6752	112	119	130	110	110	133	101	106	104	91	111	124	103	119	110	104	130	111	112	103	103
32.6919	118	101	122	95	92	113	111	107	118	95	118	106	126	118	120	127	118	108	106	124	124
32.7086	107	95	112	119	123	105	113	101	110	98	111	119	111	100	101	101	104	110	98	97	97
32.7253	122	107	95	107	113	125	97	113	112	118	103	116	99	122	110	95	125	98	110	136	136
32.7421	99	107	116	110	118	99	108	98	107	92	117	103	113	106	116	107	103	114	100	125	125
32.7588	118	103	93	113	81	118	114	122	116	108	110	118	120	97	107	113	118	98	117	111	111
32.7755	111	110	127	127	94	120	111	87	91	138	118	117	106	114	119	103	107	132	95	104	104
32.7922	116	126	116	104	116	98	120	97	108	131	112	92	110	107	100	85	85	106	108	120	120
32.8089	108	118	107	138	108	97	113	112	97	124	125	116	113	111	124	87	88	111	119	107	107
32.8256	92	90	100	113	94	93	104	123	106	98	106	94	106	120	99	107	110	117	133	88	88
32.8423	112	87	104	110	108	106	113	118	108	103	92	104	137	85	92	97	95	119	105	110	110
32.859	111	111	90	105	108	112	103	103	99	120	116	107	118	113	91	101	116	114	112	106	106
32.8757	113	112	111	110	103	106	105	112	114	97	118	98	108	104	111	91	98	106	117	112	112
32.8925	106	101	99	116	98	99	110	112	88	101	105	97	117	101	122	88	112	101	99	118	118
32.9092	110	106	97	135	97	99	105	125	104	106	105	106	106	113	118	110	122	98	106	126	126
32.9259	125	114	108	93	98	91	92	108	113	123	116	120	107	132	92	116	110	119	124	98	98
32.9426	118	103	122	123	110	94	110	106	110	95	119	99	114	125	113	90	118	116	107	106	106
32.9593	111	110	99	106	125	112	106	112	104	88	110	114	111	116	103	111	105	110	99	113	113
32.976	118	119	85	130	117	88	88	106	120	104	108	127	113	118	118	114	95	108	113	93	93
32.9927	133	116	108	101	116	116	117	120	132	124	94	101	114	113	122	95	86	103	107	98	98
33.0094	143	116	106	105	100	79	114	101	104	107	107	105	97	104	108	105	87	112	124	103	103
33.0262	107	111	105	108	116	116	95	110	114	103	111	112	111	114	116	94	118	101	105	113	113
33.0429	119	107	104	112	125	85	82	112	100	99	100	113	118	85	120	110	114	113	111	84	84
33.0596	103	116	101	112	111	111	105	125	99	117	101	111	107	100	106	118	112	82	108	113	113
33.0763	104	100	84	112	107	116	101	142	94	92	92	126	113	112	118	110	91	94	116	99	99
33.093	108	97	117	84	118	103	104	113	113	110	92	104	112	114	113	127	113	116	80	99	99
33.1097	126	106	101	73	113	97	117	118	106	95	103	108	103	117	112	90	119	100	108	103	103
33.1264	103	90	99	86	131	93	101	111	120	122	85	104	108	111	94	106	111	104	116	88	88
33.1431	108	103	111	114	107	117	93	104	123	103	99	92	88	116	99	94	112	97	103	110	110
33.1598	122	126	127	122	95	106	80	92	104	104	101	110	103	116	123	90	99	108	112	103	103
33.1766	104	84	117	101	106	117	103	85	93	105	114	107	110	107	95	124	120	93	103	125	125
33.1933	100	98	97	107	103	103	114	108	90	93	100	111	107	107	99	97	101	97	91	114	114
33.21	105	108	112	123	95	99	119	129	106	94	127	106	123	101	114	116	116	99	104	116	116
33.2267	122	100	119	101	117	119	113	97	111	100	103	108	111	104	94	101	99	112	124	116	116
33.2434	111	108	117	111	86	100	99	101	92	117	98	114	116	101	99	116	74	108	118	114	114
33.2601	99	113	111	86	90	108	101	103	103	140	106	82	112	113	87	103	120	111	118	97	97
33.2768	112	105	111	105	95	113	105	99	104	125	113	112	122	135	111	112	114	106	90	95	95
33.2935	116	107	116	124	97	94	91	100	100	103	105	106	101	82	85	110	114	113	105	98	98
33.3103	103	90	106	104	124	85	87	101	86	101	93	113	110	106	103	119	110	125	108	94	94
33.327	123	111	100	110	100	104	101	107	116	104	112	82	118	95	126	116	97	99	99	108	108
33.3437	108	113	104	110	85	117	106	97	112	85	88	120	106	93	116	97	114	97	93	100	100
33.3604	108	105	98	110	93	94	94	95	92	118	103	131	120	114	93	97	104	110	104	91	91
33.3771	108	127	88	113	104	98	92	100	118	116	103	103	101	105	99	118	124	101	104	103	103
33.3938	99	106	124	117	84	91	107	113	105	107	106	110	117	95	111	120	106	98	99	116	116
33.4105	99	113	100	108	101	108	99	80	100	95	104	97	95	84	93	112	101	103	111	94	94
33.4272	111	106	103	94	88	82	99	77	105	111	106	110	105	112	110	103	120	114	103	104	104
33.4439	129	127	113	104	91	99	113	110	104	100	88	120	93	124	120	97	120	110	124	110	110
33.4607	125	108	104	114	90	91	100	106	111	130	100	118	97	103	104	111	112	90	104	113	113
33.4774	118	91	106	99	80	113	90	120	124	92	84	97	118	111	91	92	104	122	133	98	98
33.4941	113	98	73	91	113	116	93	104	94	100	91	97	117	91	85	104	98	112	93	95	95
33.5108	103	117	101	87	84	84	116	100	97	113	108	110	85	111	92	88	114	122	101	106	106
33.5275	113	119	107	113	114	94	111	106	104	135	110	88	104	94	97	149	95	100	107	93	93
33.5442	97	122	86	107	116	110	86	122	98	97	95	97	103	116	108	108	108	91	95	100	100
33.5609	99	107	122	111	94	120	107	94	103	106	112	123	90	108	94	101	90	104	108	86	86
33.5776	105	129	113	110	88	108	105	120	90	100	113	99	101	101	87	106	104	95	110	110	110
33.5943	117	114	107	98	104	101	100	85	118	92	108	117	103	94	103	97	85	104	91	116	116
33.611	103	105	91	91	98	80	117	112	107	87	117	84	100	106	103	110	90	116	107	103	103
33.6278	104	97	105	107	87	108	75	105	101	116	108	97	113	95	107	103	116	87	120	116	116
33.6445	94	110	123	100	100	93	108	103	103	113	122	88	106	119	91	99	103	120	99	113	113
33.6612	112	104	106	101	119	105	90	104	111	95	112	73	93	93	129	91	100	112	105	105	105
33.6779	101	92	103	106	103	110	103	135	86	81	122	98	103	123	110	107	111	92	118	86	86
33.6946	103	116	104	107	101	97	94	99	110	99	77	92	101	117	107	116	94	106	104	85	85
33.7113	122	99	103	81	114	97	84	105	119	86	101	90	114	113	120	88	105	100	97	90	90
33.728	107	118	99	107	98	86	94	100	118	103	106	106	105	122	85	92	110	101	105	97	97
33.7447	93	111	101	97	112	114	94	116	82	113	114	112	107	129	88	84	87	98	110	123	123
33.7615	104	116	97	105	92	101	86	99	111	101	103	105	105	94	104	108	105	119	106	100	100
33.7782	93	118	103	93	100	98	93	94	117	103	95	91	108	99	93	116	108	99	108	90	90
33.7949	81	123	90	122	104	104	92	81	111	86	99	94	103	107	82	82	95	90	117	103	103
33.8116	110	120	107	101	104	94	101	104	107	98	106	103	105	93	91	99	105	100	108	100	100
33.8283	113	93	87	99	91	84	100	125	105	99	97	103	95	104	87	110	112	129	94	107	107
33.845	114	107	80	101	91	117	100	111	105	98	106	106	111	107	111	95	113	103	112	98	98
33.8617	114	112	84	81	94	104	124	105	107	103	110	119	110	110	118	88	107	87	120	108	108
33.8784	90	97	105	107	99	106	84	111	101	120	79	88	113	104	116	87	107	107	106	132	132
33.8951	116	107	92	85	110	82	93	107	107	78	113	84	90	93	101	119	93	105	116	105	105
33.9119	116	104	106	99	108	114	103	106	119	95	113	94	100	105	101	104	105	92	106	120	120
33.9286	117	129	105	117	103	99	103	97	88	105	105	103	103	101	100	97	107	93	112	112	112
33.9453	99	86	114	116	113	100	106	113	101	90	110	110	94	113	99	116	91	116	112	129	129
33.962	103	117	90	112	105	125	84	116	107	116	107	117	119	111	113	85	111	112	130	133	133
33.9787	107	116	110	131	108	105	99	99	113	117	123	94	106	122	108	113	98	111	133	120	120
33.9954	107	122	86	99	122	91	87	110	107	91	103	88	112	103	101	111	105	114	120	136	136
34.0121	93	99	103	103	116	95	101	95	100	104	129	90	95	87	123	97	123	114	175	140	140
34.0288	105	110	90	95	110	118	99	107	105	103	104	105	98	119	105	143	152	135	143	112	112
34.0455	101	87	99	101	88	90	87	86	107	84	110	85	116	98	100	156	144	148	159	150	150
34.0622	97	112	103	104	105	112	122	114	127	97	112	117	125	124	119	118	132	142	164	127	127
34.079	99	120	118	112	120	116	103	117	135	110	107	114	112	136	139	137	162	157	146	146	146
34.0957	110	87	123	107	114	84	95	106	101	113	99	117	113	125	119	162	146	169	132	163	163
34.1124	101	120	114	104	117	94	126	125	124	120	123	107	120	145	184	127	138	146	149	145	145
34.1291	113	117	87	122	116	110	112	114	122	129	123	120	137	156	156	161	140	165	169	126	126
34.1458	125	101	105	119	117	127	108	119	114	122	125	151	143	143	136	163	135	137	135	127	127
34.1625	104	90	111	111	112	116	119	111	146	122	138	152	150	138	116	149	143	145	146	120	120
34.1792	110	108	117	113	122	91	143	133	111	135	140	133	142	176	118	158	126	148	112	142	142
34.1959	125	113	130	105	108	131	126	122	142	144	131	161	151	154	137	140	152	119	120	119	119
34.2126	112	126	104	116	119	123	127	126	148	119	159	145	162	119	124	114	125	135	108	104	104
34.2294	131	94	95	145	127	122	151	133	129	137	132	129	150	129	127	127	127	117	154	122	122
34.2461	131	100	131	122	136	117	149	150	130	188	151	131	106	136	144	131	140	112	108	119	119
34.2628	126	150	130	151	143	142	113	154	139	135	148	133	126	118	126	112	110	97	97	108	108
34.2795	123	135	130	130	130	136	124	137	154	137	140	112	154	130	130	136	107	126	101	95	95
34.2962	119	139	137	119	140	142	138	145	135	142	151	140	126	125	127	101	95	97	94	112	112
34.3129	144	163	140	114	157	137	129	136	116	117	111	105	125	110	101	86	112	112	99	104	104
34.3296	159	145	165	123	125	159	137	146	103	133	98	130	124	87	106	130	82	100	108	123	123
34.3463	152	113	150	148	132	127	119	129	112	117	112	123	87	105	97	88	101	103	86	99	99
34.3631	127	150	168	122	136	132	112	133	94	101	131	110	103	98	101	92	113	110	100	88	88
34.3798	126	143	138	135	123	126	130	105	140	127	113	113	106	94	77	90	84	107	75	124	124
34.3965	145	136	142	152	150	125	112	105	100	94	105	117	105	98	112	90	97	106	99	112	112
34.4132	158	126	133	130	129	130	130	114	120	101	118	118	100	92	98	95	105	108	108	98	98
34.4299	149	149	136	111	114	113	122	143	132	100	104	86	87	125	127	106	94	94	116	98	98
34.4466	129	130	110	123	135	113	99	120	107	103	118	99	101	103	94	81	85	85	79	111	111
34.4633	136	122	104	119	97	117	104	100	80	110	94	98	114	104	105	91	107	93	103	87	87
34.48	130	110	116	108	86	117	94	84	106	86	105	107	95	104	100	92	91	74	93	91	91
34.4967	118	120	87	120	101	101	93	106	112	92	101	85	78	81	93	69	94	105	92	117	117
34.5135	106	92	114	93	106	110	108	86	118	104	82	90	107	99	98	78	88	66	87	107	107
34.5302	105	105	130	100	110	95	110	90	92	85	94	106	88	97	91	93	114	81	92	103	103
34.5469	101	111	119	98	100	97	87	98	107	107	88	120	101	93	105	87	90	104	94	77	77
34.5636	111	111	108	90	105	87	106	78	82	87	93	100	81	97	111	85	92	90	107	82	82
34.5803	110	114	90	92	86	86	101	106	100	98	100	104	103	104	100	94	91	108	93	105	105
34.597	95	90	95	85	103	78	92	91	90	91	74	94	82	99	86	100	113	114	118	94	94
34.6137	113	105	87	124	97	105	107	104	97	91	92	111	110	98	110	94	101	99	91	78	78
34.6304	90	104	105	81	84	111	94	100	86	90	97	75	105	94	104	122	99	94	98	106	106
34.6472	98	100	81	118	99	91	104	99	97	98	91	87	110	91	100	101	97	93	87	86	86
34.6639	84	103	85	98	116	107	80	88	98	107	103	107	98	99	88	85	92	85	93	94	94
34.6806	101	100	91	85	98	108	104	91	104	108	98	111	95	94	84	100	78	91	87	100	100
34.6973	120	103	111	116	92	106	118	88	95	100	99	86	101	97	95	117	85	84	105	91	91
34.714	117	105	100	104	99	105	116	104	101	105	94	85	99	107	97	106	92	104	103	84	84
34.7307	95	106	104	98	77	100	124	95	85	94	86	100	105	108	98	101	80	97	111	97	97
34.7474	77	79	107	77	87	98	85	94	72	62	92	110	90	105	90	85	78	99	98	82	82
34.7641	110	117	95	94	87	92	81	88	95	86	91	95	82	85	100	98	81	105	84	82	82
34.7808	104	81	92	94	94	104	117	81	93	91	92	93	112	94	97	100	93	91	116	92	92
34.7976	90	97	104	88	99	104	86	81	85	84	103	87	108	87	84	98	87	92	112	104	104
34.8143	87	101	101	85	91	82	97	103	97	110	98	100	97	92	94	85	99	85	101	99	99
34.831	84	97	90	107	100	81	97	80	101	87	90	117	110	93	87	117	104	103	99	85	85
34.8477	116	91	82	108	107	92	87	108	92	93	93	100	105	87	111	84	99	91	91	100	100
34.8644	98	98	88	92	95	90	84	86	103	100	105	106	86	103	93	93	104	90	85	85	85
34.8811	104	92	87	86	99	85	75	98	87	100	104	99	94	84	74	91	98	84	95	91	91
34.8978	88	94	92	82	87	95	93	97	110	111	106	97	105	86	87	79	88	98	93	88	88
34.9145	93	106	95	91	116	91	104	86	84	106	92	77	103	92	82	73	82	100	108	75	75
34.9312	98	108	81	97	95	106	82	90	85	86	110	80	103	94	90	87	85	106	79	98	98
34.9479	92	82	111	100	90	91	90	98	116	114	92	86	78	92	100	81	104	97	90	104	104
34.9647	85	110	88	94	98	77	97	93	104	101	74	75	88	87	94	97	93	107	94	93	93
34.9814	110	99	92	99	86	97	100	94	92	72	95	81	105	65	86	103	108	97	103	93	93
34.9981	92	85	91	100	93	103	85	81	113	72	99	93	100	95	99	91	100	82	97	92	92
35.0148	106	94	79	95	84	99	86	104	101	98	107	98	105	93	88	80	86	95	99	99	99
35.0315	108	81	97	95	97	91	91	73	105	82	87	98	97	101	72	85	97	94	98	111	111
35.0482	90	94	86	106	98	93	103	69	80	85	87	95	93	84	87	91	108	92	108	80	80
35.0649	84	72	87	108	114	114	80	100	97	95	103	92	87	85	78	95	98	95	105	90	90
35.0816	81	104	92	95	88	98	74	82	72	86	81	72	73	71	88	107	90	98	103	85	85
35.0984	81	87	84	91	106	95	79	82	84	106	86	81	91	93	79	80	63	77	88	91	91
35.1151	86	87	111	93	103	112	82	75	78	105	80	99	82	88	107	98	78	86	85	100	100
35.1318	93	114	81	86	106	93	104	88	85	93	87	94	90	80	72	85	100	108	104	87	87
35.1485	80	81	95	86	81	90	100	79	88	88	81	85	91	92	92	94	110	105	86	98	98
35.1652	91	93	88	98	90	95	92	92	81	95	78	106	93	92	72	105	103	97	98	100	100
35.1819	107	92	79	80	77	72	80	93	87	87	104	100	88	95	112	110	68	79	98	94	94
35.1986	91	84	85	93	91	101	80	87	100	99	92	75	88	87	95	99	68	85	100	108	108
35.2153	78	78	91	92	107	107	91	79	68	92	85	88	86	92	94	93	77	86	88	82	82
35.232	97	77	95	91	85	94	74	85	69	90	75	112	75	97	104	80	81	85	81	87	87
35.2488	72	84	110	75	94	100	91	91	80	79	75	98	110	87	91	86	97	85	106	91	91
35.2655	97	86	95	78	111	94	75	101	79	91	105	84	84	72	107	98	86	85	99	110	110
35.2822	112	97	97	88	98	92	82	87	95	78	85	93	87	85	88	100	98	90	73	97	97
35.2989	98	93	99	92	78	79	105	73	94	99	105	110	92	84	98	98	74	95	85	91	91
35.3156	116	69	103	92	98	99	101	94	88	69	95	105	85	75	88	81	92	74	106	93	93
35.3323	84	91	87	85	103	103	101	73	93	65	84	95	94	88	106	82	93	105	91	100	100
35.349	71	110	92	105	97	80	85	80	80	88	106	94	79	82	82	90	94	80	100	87	87
35.3657	85	74	98	98	80	84	100	86	101	81	104	103	91	77	73	93	97	87	67	105	105
35.3824	75	91	86	94	99	97	93	87	98	101	88	85	97	80	87	92	106	93	85	110	110
35.3991	80	97	99	85	84	92	79	97	107	86	75	94	97	82	117	88	88	88	86	86	86
35.4159	84	80	80	86	84	94	95	75	94	94	80	93	104	90	87	104	86	110	90	86	86
35.4326	90	101	92	85	91	98	106	80	91	84	82	77	88	103	106	90	72	91	98	86	86
35.4493	80	98	88	82	94	93	90	88	86	85	86	81	95	68	82	107	82	90	75	99	99
35.466	86	108	104	94	94	81	92	100	80	90	92	94	80	84	87	87	93	84	95	80	80
35.4827	77	81	103	93	84	97	93	91	88	79	71	90	86	87	90	97	98	90	98	69	69
35.4994	77	100	86	106	93	107	105	87	87	113	78	99	84	75	87	94	85	122	92	94	94
35.5161	90	93	81	82	84	82	84	91	85	78	86	81	85	87	78	98	98	105	87	90	90
35.5328	93	91	82	85	93	74	97	69	94	107	104	107	67	81	90	93	82	92	81	81	81
35.5496	80	91	82	88	85	87	75	88	88	94	82	97	99	100	88	92	81	72	103	106	106
35.5663	74	101	81	79	98	94	84	78	84	92	80	67	97	99	67	88	77	81	74	93	93
35.583	94	92	75	98	108	84	77	85	78	91	91	82	77	91	98	93	94	91	97	78	78
35.5997	94	101	80	91	79	91	87	84	92	88	84	86	104	86	86	91	101	84	95	99	99
35.6164	84	78	112	86	95	85	84	97	85	98	94	88	91	82	85	84	88	87	87	78	78
35.6331	93	104	75	94	95	84	77	85	104	95	101	81	103	85	74	75	91	79	87	108	108
35.6498	90	106	81	84	93	85	71	108	90	94	94	104	97	88	112	91	80	97	88	103	103
35.6665	94	73	124	98	105	88	75	98	104	99	87	82	82	87	86	88	81	105	86	110	110
35.6833	85	87	84	81	87	85	104	74	74	100	78	100	101	68	95	84	94	88	78	79	79
35.7	99	99	98	99	85	93	103	85	95	62	99	110	90	79	82	71	103	97	93	71	71
35.7167	104	94	100	100	90	94	95	78	68	94	81	77	81	86	101	68	104	84	81	87	87
35.7334	82	77	98	87	80	73	77	97	82	97	84	91	99	100	75	97	88	86	68	85	85
35.7501	97	94	97	107	92	101	91	93	71	92	93	92	91	94	92	84	92	85	92	90	90
35.7668	117	81	95	87	86	81	87	80	94	78	91	113	97	97	88	84	88	88	88	88	88
35.7835	84	80	87	93	98	87	82	75	91	99	73	66	90	90	87	105	79	99	114	81	81
35.8002	100	85	92	79	85	98	91	74	71	91	98	72	93	97	91	73	87	88	104	73	73
35.8169	97	92	92	112	80	104	87	95	100	116	86	74	75	84	88	91	98	86	95	92	92
35.8336	80	94	90	81	87	80	82	85	103	93	91	78	106	82	90	87	82	90	81	86	86
35.8504	75	87	85	97	78	95	68	87	94	87	81	90	98	84	107	90	94	77	74	88	88
35.8671	95	111	69	106	84	91	91	84	78	99	79	63	92	84	98	97	82	85	113	74	74
35.8838	77	80	80	72	91	74	100	65	81	79	92	87	87	80	108	97	84	86	97	84	84
35.9005	97	85	94	73	88	73	94	98	85	103	84	84	80	73	86	106	95	98	79	93	93
35.9172	108	73	79	68	88	79	71	87	87	67	86	88	94	82	68	97	98	92	79	77	77
35.9339	92	92	100	100	103	104	88	101	80	93	86	91	85	71	92	108	90	85	80	100	100
35.9506	100	82	71	93	94	73	92	77	67	86	91	107	93	98	85	92	85	79	91	91	91
35.9673	77	79	80	77	87	80	92	91	77	85	78	90	85	74	68	78	93	98	106	93	93
35.9841	98	85	95	93	95	95	79	78	91	86	71	74	91	71	78	73	98	67	110	88	88
36.0008	99	74	90	78	68	80	90	98	74	72	79	87	74	79	103	91	88	94	97	81	81
36.0175	97	101	85	73	97	99	87	85	87	80	82	85	82	80	97	82	71	91	95	98	98
36.0342	85	78	56	103	80	93	90	87	74	107	74	94	84	80	84	78	93	99	69	85	85
36.0509	91	103	82	74	99	82	84	94	99	85	67	79	82	77	81	75	100	98	84	86	86
36.0676	84	84	99	74	81	78	94	75	75	81	105	81	95	91	92	93	74	77	73	82	82
36.0843	84	107	84	94	80	78	87	97	87	95	92	94	86	101	69	103	86	87	82	92	92
36.101	82	93	90	78	86	77	87	103	99	73	53	72	92	87	122	104	88	85	71	85	85
36.1177	74	75	81	90	81	92	82	88	90	73	72	77	79	104	72	94	73	74	87	66	66
36.1345	90	88	71	78	74	82	100	68	77	85	73	66	99	75	94	80	108	112	98	87	87
36.1512	84	84	99	84	68	93	87	81	80	91	91	84	67	77	77	73	97	90	74	88	88
36.1679	99	100	87	86	84	79	97	67	74	101	105	85	98	100	100	77	95	88	77	95	95
36.1846	78	94	100	88	72	72	86	77	100	68	75	92	99	101	82	85	94	88	75	116	116
36.2013	92	81	110	91	65	74	66	84	94	71	91	79	99	80	93	86	90	85	74	79	79
36.218	94	81	85	95	80	99	86	78	103	84	68	91	94	81	95	95	84	85	67	75	75
36.2347	92	86	103	93	72	69	82	88	88	91	92	87	94	73	87	94	101	104	84	88	88
36.2514	78	88	79	88	80	98	85	85	99	93	88	72	81	75	72	79	91	78	79	94	94
36.2681	81	74	79	108	103	104	86	92	93	80	63	68	82	88	88	74	93	77	94	81	81
36.2848	72	88	92	92	69	112	74	84	88	94	71	85	78	87	85	88	91	74	103	92	92
36.3016	72	87	81	91	85	84	71	90	88	90	97	72	77	75	85	72	88	73	81	80	80
36.3183	85	92	92	73	105	85	73	78	87	82	98	87	100	69	103	90	91	95	80	86	86
36.335	93	100	87	62	68	77	85	74	63	87	69	92	80	80	72	88	91	91	63	99	99
36.3517	72	110	79	92	69	88	90	97	97	71	78	97	82	78	104	93	81	88	78	77	77
36.3684	86	82	91	85	78	80	100	94	85	80	88	69	90	92	93	87	87	105	79	86	86
36.3851	94	86	79	82	71	101	91	87	98	72	84	72	97	60	66	93	88	75	99	91	91
36.4018	91	62	67	124	81	87	94	78	103	78	75	91	77	84	78	73	88	87	78	84	84
36.4185	94	75	79	93	87	75	99	81	92	86	71	90	77	75	91	66	82	80	93	73	73
36.4353	72	74	67	86	72	73	84	85	75	78	73	80	84	88	93	81	78	82	91	87	87
36.452	72	103	88	63	81	73	87	92	84	74	104	84	99	77	105	85	75	90	90	78	78
36.4687	75	77	103	74	90	86	110	67	77	82	75	87	81	95	112	78	82	85	104	91	91
36.4854	79	73	85	74	68	88	74	73	82	68	86	68	100	84	61	82	77	74	92	100	100
36.5021	97	74	78	92	82	73	73	91	82	84	81	88	65	87	81	87	79	84	78	68	68
36.5188	78	87	78	85	82	86	87	84	73	92	87	80	105	75	73	105	85	87	98	85	85
36.5355	77	74	94	81	99	87	80	71	85	90	90	80	97	88	78	79	84	90	86	84	84
36.5522	87	84	74	74	72	92	65	68	90	79	84	88	90	87	98	78	88	82	93	79	79
36.5689	104	92	73	69	106	77	79	101	95	86	63	82	79	82	87	79	87	78	82	84	84
36.5857	103	86	95	72	84	75	86	75	97	87	80	85	77	105	99	73	93	93	81	94	94
36.6024	74	71	92	78	84	73	84	59	65	77	82	81	86	82	62	78	81	81	81	97	97
36.6191	56	68	85	77	55	74	82	86	75	92	71	81	86	90	79	85	84	78	69	106	106
36.6358	79	86	74	91	77	77	77	78	103	84	80	77	87	75	84	80	90	75	95	90	90
36.6525	72	103	80	84	75	87	75	79	67	74	85	85	78	98	80	82	82	90	81	86	86
36.6692	84	93	68	87	87	114	61	91	84	81	87	111	73	75	82	84	97	53	82	95	95
36.6859	103	78	85	71	68	98	75	97	72	60	88	92	68	85	98	69	72	69	74	100	100
36.7026	85	85	66	86	67	86	80	85	94	62	68	86	74	88	78	98	68	81	67	81	81
36.7193	82	72	80	80	80	81	87	79	53	88	71	85	71	78	79	69	82	81	86	91	91
36.7361	82	80	63	85	81	82	80	62	73	99	82	100	81	80	101	65	92	85	85	71	71
36.7528	77	82	72	88	92	59	88	86	98	85	72	81	71	85	92	77	87	97	80	55	55
36.7695	86	68	95	98	88	72	81	85	73	74	80	92	77	80	92	71	86	91	80	58	58
36.7862	91	81	88	87	62	77	62	81	84	80	61	71	90	94	98	84	72	92	88	88	88
36.8029	82	67	88	81	84	61	58	99	92	82	74	92	80	85	80	80	75	87	78	74	74
36.8196	82	79	79	88	90	77	74	84	63	67	86	69	85	86	87	85	81	80	85	100	100
36.8363	79	80	69	74	85	80	72	92	81	77	92	100	93	71	56	81	85	84	80	84	84
36.853	85	92	92	78	69	85	82	80	82	74	53	98	101	92	88	78	67	80	69	81	81
36.8698	97	93	73	74	69	87	65	73	86	79	75	95	77	82	79	72	88	65	88	74	74
36.8865	85	100	66	78	75	81	68	73	81	88	80	81	69	78	79	78	85	99	86	94	94
36.9032	103	88	92	84	82	80	72	84	72	80	84	92	59	86	84	80	79	93	90	81	81
36.9199	92	93	73	93	75	92	84	72	97	92	71	88	78	77	72	81	63	86	67	93	93
36.9366	75	88	77	77	81	69	80	82	81	81	73	69	74	68	82	79	72	86	81	101	101
36.9533	93	94	88	71	74	74	79	88	87	63	86	74	77	87	69	74	75	84	86	69	69
36.97	94	77	87	65	79	73	63	80	91	84	90	72	60	78	80	75	84	82	87	77	77
36.9867	87	73	79	91	95	80	65	84	82	86	77	66	97	92	84	85	82	71	84	86	86
37.0034	108	85	77	95	111	77	72	81	67	72	78	75	77	79	65	72	97	84	79	81	81
37.0202	87	85	65	67	72	81	81	85	86	80	71	81	86	65	63	54	92	87	105	84	84
37.0369	77	68	77	75	75	84	82	80	81	85	67	77	91	97	77	94	90	78	97	86	86
37.0536	82	99	81	67	67	73	82	54	80	66	68	72	77	81	86	84	101	77	87	86	86
37.0703	84	75	88	86	81	100	82	66	91	81	58	94	88	85	73	94	100	84	73	78	78
37.087	84	80	80	84	73	69	85	88	86	77	74	69	63	92	77	93	80	78	60	77	77
37.1037	63	79	97	75	80	79	94	80	77	66	88	69	68	82	80	73	85	77	73	69	69
37.1204	91	86	71	79	73	98	67	75	75	79	63	101	68	74	60	75	81	84	69	86	86
37.1371	77	68	66	73	86	81	95	78	71	74	80	78	77	104	81	73	80	92	88	88	88
37.1538	86	87	99	77	75	77	91	99	105	80	91	66	95	68	68	86	67	84	90	77	77
37.1705	81	116	74	78	86	71	67	90	82	92	90	68	94	94	84	97	75	77	88	94	94
37.1873	81	84	74	75	71	92	81	75	74	69	72	73	85	62	87	66	87	62	66	91	91
37.204	78	84	84	72	69	74	74	94	75	81	86	82	73	78	95	82	67	84	75	90	90
37.2207	62	84	87	80	87	77	84	72	62	86	61	88	73	80	69	73	95	71	88	63	63
37.2374	66	85	92	87	82	80	80	78	88	77	71	62	98	61	91	88	71	72	73	69	69
37.2541	92	81	81	65	78	75	61	101	77	92	77	78	80	100	90	97	72	56	91	81	81
37.2708	67	79	63	67	68	75	72	88	75	71	66	67	82	75	91	75	79	81	80	86	86
37.2875	72	94	80	78	94	82	92	86	65	73	88	78	59	82	88	88	67	77	79	91	91
37.3042	73	77	79	84	60	78	69	85	67	73	84	62	86	72	72	81	93	87	87	82	82
37.321	99	74	58	66	73	73	86	63	62	80	84	92	91	88	91	87	80	88	66	80	80
37.3377	73	85	73	77	87	74	74	79	82	71	75	80	85	82	75	73	88	88	72	71	71
37.3544	66	85	63	72	80	82	98	77	94	77	75	87	88	81	92	79	69	84	87	103	103
37.3711	87	81	80	68	85	86	75	87	66	71	68	75	79	100	91	65	108	77	69	82	82
37.3878	71	100	68	80	74	93	101	74	84	84	86	82	73	74	78	94	81	78	84	87	87
37.4045	79	73	77	82	79	82	77	77	87	62	87	74	66	66	79	86	77	74	82	99	99
37.4212	82	85	79	84	82	91	68	94	79	80	74	79	95	85	75	86	78	66	74	84	84
37.4379	81	77	92	99	67	75	88	61	80	91	71	66	80	81	108	69	81	93	73	85	85
37.4546	84	72	82	81	80	80	68	79	81	75	78	91	69	82	87	71	79	86	69	92	92
37.4714	91	74	74	92	73	71	72	69	71	80	80	79	79	80	63	77	59	75	86	79	79
37.4881	71	82	77	85	79	74	79	74	68	67	73	84	73	67	77	86	80	110	79	84	84
37.5048	82	79	84	77	71	66	79	82	68	60	75	73	79	79	81	85	60	77	56	67	67
37.5215	82	58	92	78	72	82	62	60	85	73	80	62	81	73	65	91	80	81	90	77	77
37.5382	75	68	92	100	85	74	84	68	78	84	74	79	82	72	85	79	85	81	66	84	84
37.5549	65	84	84	67	65	66	82	95	80	88	73	58	81	68	84	78	79	77	81	88	88
37.5716	80	81	97	66	80	66	78	77	87	71	81	85	67	86	95	85	71	68	73	79	79
37.5883	80	72	68	87	75	81	84	75	84	53	88	84	78	87	81	72	77	75	80	80	80
37.605	82	86	85	80	68	87	72	55	73	84	73	91	85	84	75	75	88	67	86	71	71
37.6217	94	61	80	91	84	101	78	91	84	72	74	95	87	86	77	80	104	93	94	85	85
37.6385	66	99	75	72	71	82	91	80	78	79	75	99	77	62	85	77	80	90	71	80	80
37.6552	88	88	80	75	73	68	77	77	80	73	72	94	78	82	88	79	71	74	94	80	80
37.6719	71	79	79	68	82	72	74	88	73	63	65	69	58	81	77	78	74	82	79	94	94
37.6886	84	71	80	79	80	81	94	87	73	77	69	92	84	67	66	78	93	68	80	71	71
37.7053	71	79	82	95	87	75	81	91	84	81	94	84	72	79	74	72	85	81	81	78	78
37.722	78	77	80	78	74	69	75	79	63	85	74	77	101	77	84	92	92	92	78	67	67
37.7387	97	82	71	91	86	73	78	91	75	78	77	59	88	87	91	90	71	87	98	92	92
37.7554	78	80	81	72	88	75	75	98	62	80	73	71	85	58	80	74	86	94	80	68	68
37.7722	72	78	87	78	87	82	82	77	74	74	69	79	73	85	75	81	73	69	63	82	82
37.7889	98	95	73	95	72	78	72	81	77	79	80	86	88	71	68	72	82	98	86	84	84
37.8056	75	81	85	92	86	67	92	77	74	82	72	77	91	65	94	68	107	86	81	78	78
37.8223	77	75	90	63	73	78	82	78	84	73	86	81	88	86	77	105	66	82	81	79	79
37.839	78	71	77	59	79	71	69	79	72	81	80	79	77	85	68	71	71	85	80	78	78
37.8557	67	75	72	106	87	62	69	77	78	69	82	67	79	90	75	88	72	60	79	79	79
37.8724	90	81	73	87	67	86	78	65	87	82	104	90	67	80	85	82	91	81	87	77	77
37.8891	79	79	84	79	82	73	80	73	87	87	69	87	80	93	69	81	72	81	78	93	93
37.9058	73	91	82	85	103	62	69	74	80	85	74	67	73	80	86	82	66	86	98	100	100
37.9226	78	80	80	86	80	95	93	81	78	69	66	78	82	71	85	75	74	77	69	74	74
37.9393	82	72	93	84	80	74	63	86	75	66	72	71	68	77	85	74	79	80	90	106	106
37.956	82	81	87	65	74	78	67	74	63	69	73	85	80	77	86	92	79	63	97	92	92
37.9727	63	69	91	85	88	87	66	69	73	75	66	80	72	77	74	71	78	81	74	98	98
37.9894	73	80	79	77	62	79	80	91	77	71	67	62	58	68	72	74	85	91	94	97	97
38.0061	81	71	59	81	73	69	81	67	75	78	61	65	63	82	98	77	85	72	113	97	97
38.0228	84	77	85	84	75	80	72	68	93	73	77	63	94	87	79	69	69	84	93	104	104
38.0395	74	79	74	65	72	61	88	104	67	69	63	71	54	92	73	88	84	97	67	94	94
38.0562	88	71	72	77	67	92	72	79	65	59	67	74	74	72	82	86	74	87	94	101	101
38.073	72	69	74	93	81	78	85	73	73	72	81	85	77	87	92	84	85	79	99	103	103
38.0897	84	66	90	80	97	86	71	85	85	77	65	71	61	66	86	80	82	86	90	110	110
38.1064	88	87	69	78	65	78	77	79	79	91	101	65	75	78	88	85	74	90	110	97	97
38.1231	81	74	82	80	75	80	71	80	61	87	77	74	84	82	71	95	71	86	84	108	108
38.1398	84	82	81	80	75	74	81	88	87	86	78	68	97	85	62	80	75	98	87	93	93
38.1565	95	79	87	75	79	81	84	63	66	82	88	90	82	75	71	79	81	95	97	87	87
38.1732	77	69	84	87	82	74	87	84	78	79	90	80	72	79	71	75	86	104	82	98	98
38.1899	79	80	71	82	72	71	77	82	86	82	93	68	81	80	94	87	84	78	72	101	101
38.2067	91	73	77	78	69	86	69	65	80	67	63	73	85	92	86	86	88	67	75	108	108
38.2234	75	84	66	80	82	80	75	73	86	86	81	62	91	98	82	79	69	73	84	93	93
38.2401	72	87	78	71	78	78	95	79	79	91	87	82	66	77	67	81	82	92	85	87	87
38.2568	98	78	99	86	77	80	80	82	82	65	67	61	71	75	85	82	85	81	78	84	84
38.2735	82	71	78	61	82	94	68	84	84	69	87	73	75	86	87	65	90	93	86	85	85
38.2902	74	60	74	74	82	78	82	86	77	68	59	79	75	88	79	73	94	87	87	87	87
38.3069	82	104	78	82	74	68	86	88	74	77	80	71	92	63	85	77	71	91	74	86	86
38.3236	82	67	68	88	82	75	84	88	99	65	87	84	87	101	62	69	79	84	75	82	82
38.3403	93	92	90	84	66	80	75	65	80	87	85	66	81	67	101	95	82	75	84	77	77
38.3571	72	94	84	75	84	81	77	71	90	72	82	69	94	86	63	53	95	67	85	80	80
38.3738	67	91	71	68	65	68	85	84	100	69	69	73	67	67	71	75	84	88	88	77	77
38.3905	69	80	72	80	69	58	91	67	90	72	84	72	86	79	77	68	78	71	85	97	97
[truncated: 395 more rows]

## Sheet: Figure 2c
0	22.61
0.08333	22.62
0.16667	22.62
0.25	22.63
0.33333	22.64
0.41667	22.64
0.5	22.65
0.58333	22.66
0.66667	22.71
0.75	22.72
0.83333	22.73
0.91667	22.78
1	22.74
1.08333	22.79
1.16667	22.79
1.25	22.8
1.33333	22.81
1.41667	22.8
1.5	22.81
1.58333	22.81
1.66667	22.81
1.75	22.82
1.83333	22.82
1.91667	22.82
2	22.82
2.08333	22.82
2.16667	22.81
2.25	22.82
2.33333	22.81
2.41667	22.8
2.5	22.81
2.58333	22.81
2.66667	22.81
2.75	22.81
2.83333	22.81
2.91667	22.8
3	22.8
3.08333	22.8
3.16667	22.79
3.25	22.86
3.33333	22.8
3.41667	22.85
3.5	22.85
3.58333	22.85
3.66667	22.84
3.75	22.84
3.83333	22.84
3.91667	22.83
4	22.89
4.08333	22.89
4.16667	22.88
4.25	22.89
4.33333	22.89
4.41667	22.88
4.5	22.94
4.58333	22.94
4.66667	22.94
4.75	22.94
4.83333	22.94
4.91667	22.98
5	22.99
5.08333	22.99
5.16667	22.98
5.25	23.04
5.33333	23.04
5.41667	23.04
5.5	23.04
5.58333	23.04
5.66667	23.08
5.75	23.09
5.83333	23.08
5.91667	23.07
6	23.13
6.08333	23.13
6.16667	23.13
6.25	23.13
6.33333	23.18
6.41667	23.17
6.5	23.18
6.58333	23.23
6.66667	23.22
6.75	23.23
6.83333	23.22
6.91667	23.21
7	23.27
7.08333	23.27
7.16667	23.26
7.25	23.27
7.33333	23.32
7.41667	23.32
7.5	23.32
7.58333	23.37
7.66667	23.31
7.75	23.37
7.83333	23.36
7.91667	23.35
8	23.41
8.08333	23.41
8.16667	23.46
8.25	23.46
8.33333	23.46
8.41667	23.45
8.5	23.51
8.58333	23.51
8.66667	23.5
8.75	23.5
8.83333	23.5
8.91667	23.55
9	23.55
9.08333	23.55
9.16667	23.53
9.25	23.54
9.33333	23.59
9.41667	23.58
9.5	23.59
9.58333	23.59
9.66667	23.57
9.75	23.64
9.83333	23.63
9.91667	23.62
10	23.63
10.0833	23.63
10.1667	23.63
10.25	23.63
10.3333	23.68
10.4167	23.67
10.5	23.68
10.5833	23.67
10.6667	23.72
10.75	23.73
10.8333	23.72
10.9167	23.72
11	23.72
11.0833	23.78
11.1667	23.77
11.25	23.77
11.3333	23.77
11.4167	23.76
11.5	23.83
11.5833	23.82
11.6667	23.82
11.75	23.82
11.8333	23.82
11.9167	23.87
12	23.87
12.0833	23.92
12.1667	23.91
12.25	23.92
12.3333	23.92
12.4167	23.97
12.5	23.97
12.5833	23.97
12.6667	23.96
12.75	23.97
12.8333	23.96
12.9167	24.01
13	24.01
13.0833	24.01
13.1667	24
13.25	24.01
13.3333	24.06
13.4167	24.05
13.5	24.06
13.5833	24.06
13.6667	24.11
13.75	24.06
13.8333	24.06
13.9167	24.11
14	24.11
14.0833	24.12
14.1667	24.11
14.25	24.18
14.3333	24.18
14.4167	24.19
14.5	24.2
14.5833	24.21
14.6667	24.21
14.75	24.23
14.8333	24.29
14.9167	24.3
15	24.31
15.0833	24.32
15.1667	24.33
15.25	24.33
15.3333	24.34
15.4167	24.34
15.5	24.35
15.5833	24.36
15.6667	24.36
15.75	24.43
15.8333	24.43
15.9167	24.38
16	24.44
16.0833	24.39
16.1667	24.4
16.25	24.41
16.3333	24.42
16.4167	24.43
16.5	24.44
16.5833	24.44
16.6667	24.45
16.75	24.46
16.8333	24.52
16.9167	24.46
17	24.53
17.0833	24.54
17.1667	24.54
17.25	24.55
17.3333	24.55
17.4167	25.38
17.5	28.3
17.5833	30.34
17.6667	32.03
17.75	33.46
17.8333	34.84
17.9167	36.04
18	37.13
18.0833	38.17
18.1667	39.09
18.25	40.02
18.3333	40.9
18.4167	41.65
18.5	42.43
18.5833	43.13
18.6667	43.79
18.75	44.45
18.8333	45.05
18.9167	45.64
19	46.2
19.0833	46.74
19.1667	47.28
19.25	47.71
19.3333	48.19
19.4167	48.62
19.5	49.06
19.5833	49.5
19.6667	49.92
19.75	50.31
19.8333	50.75
19.9167	51.13
20	51.45
20.0833	51.82
20.1667	52.18
20.25	52.52
20.3333	52.85
20.4167	53.16
20.5	53.5
20.5833	53.83
20.6667	54.1
20.75	54.42
20.8333	54.69
20.9167	55.01
21	55.29
21.0833	55.62
21.1667	55.89
21.25	56.17
21.3333	56.45
21.4167	56.72
21.5	56.99
21.5833	57.26
21.6667	57.52
21.75	57.79
21.8333	58.06
21.9167	58.27
22	58.6
22.0833	58.76
22.1667	59.02
22.25	59.3
22.3333	59.51
22.4167	59.72
22.5	59.94
22.5833	60.15
22.6667	60.37
22.75	60.58
22.8333	60.79
22.9167	61
23	61.17
23.0833	61.39
23.1667	61.6
23.25	61.77
23.3333	61.94
23.4167	62.15
23.5	62.31
23.5833	62.47
23.6667	62.62
23.75	62.79
23.8333	62.95
23.9167	63.1
24	63.27
24.0833	63.43
24.1667	63.59
24.25	63.75
24.3333	63.91
24.4167	64.06
24.5	64.22
24.5833	64.38
24.6667	64.47
24.75	64.63
24.8333	64.79
24.9167	64.88
25	65.05
25.0833	65.15
25.1667	65.3
25.25	65.47
25.3333	65.63
25.4167	65.74
25.5	65.84
25.5833	66
25.6667	66.09
25.75	66.2
25.8333	66.31
25.9167	66.4
26	66.51
26.0833	66.67
26.1667	66.77
26.25	66.87
26.3333	66.97
26.4167	67.01
26.5	67.13
26.5833	67.18
26.6667	67.28
26.75	67.34
26.8333	67.44
26.9167	67.55
27	67.6
27.0833	67.65
27.1667	67.74
27.25	67.8
27.3333	67.91
27.4167	67.95
27.5	68.06
27.5833	68.17
27.6667	68.21
27.75	68.32
27.8333	68.37
27.9167	68.46
28	68.52
28.0833	68.63
28.1667	68.68
28.25	68.73
28.3333	68.83
28.4167	68.88
28.5	68.98
28.5833	69.03
28.6667	69.13
28.75	69.19
28.8333	69.3
28.9167	69.35
29	69.46
29.0833	69.51
29.1667	69.61
29.25	69.67
29.3333	69.77
29.4167	69.81
29.5	69.87
29.5833	69.98
29.6667	70.03
29.75	70.14
29.8333	70.19
29.9167	70.23
30	70.29
30.0833	70.39
30.1667	70.43
30.25	70.49
30.3333	70.6
30.4167	70.65
30.5	70.7
30.5833	70.75
30.6667	70.85
30.75	70.9
30.8333	70.96
30.9167	71.01
31	71.06
31.0833	71.11
31.1667	71.17
31.25	71.27
31.3333	71.32
31.4167	71.37
31.5	71.49
31.5833	71.48
31.6667	71.54
31.75	71.59
31.8333	71.7
31.9167	71.74
32	71.8
32.0833	71.85
32.1667	71.9
32.25	71.96
32.3333	72.01
32.4167	72.01
32.5	72.12
32.5833	72.17
32.6667	72.21
32.75	72.22
32.8333	72.32
32.9167	72.37
33	72.43
33.0833	72.43
33.1667	72.48
33.25	72.53
33.3333	72.59
33.4167	72.63
33.5	72.69
33.5833	72.74
33.6667	72.8
33.75	72.85
33.8333	72.9
33.9167	72.96
34	73.01
34.0833	73.06
34.1667	73.06
34.25	73.12
34.3333	73.12
34.4167	73.17
34.5	73.23
34.5833	73.28
34.6667	73.33
34.75	73.34
34.8333	73.39
34.9167	73.44
35	73.45
35.0833	73.5
35.1667	73.56
35.25	73.61
35.3333	73.61
35.4167	73.66
35.5	73.72
35.5833	73.72
35.6667	73.77
35.75	73.78
35.8333	73.83
35.9167	73.88
36	73.94
36.0833	73.99
36.1667	73.98
36.25	74.04
36.3333	74.04
36.4167	74.1
36.5	74.15
36.5833	74.2
36.6667	74.2
36.75	74.26
36.8333	74.26
36.9167	74.3
37	74.31
37.0833	74.36
37.1667	74.36
37.25	74.41
37.3333	74.47
37.4167	74.46
37.5	74.52
37.5833	74.52
37.6667	74.56
37.75	74.57
37.8333	74.62
37.9167	74.62
38	74.68
38.0833	74.68
38.1667	74.72
38.25	74.73
38.3333	74.73
38.4167	74.78
38.5	74.78
38.5833	74.84
38.6667	74.84
38.75	74.89
38.8333	74.89
38.9167	74.94
39	75
39.0833	75
39.1667	75.04
39.25	75.05
39.3333	75.05
39.4167	75.05
39.5	75.1
39.5833	75.1
39.6667	75.14
39.75	75.21
39.8333	75.21
39.9167	75.21
40	75.26
40.0833	75.2
40.1667	75.26
40.25	75.26
40.3333	75.31
40.4167	75.3
40.5	75.36
40.5833	75.36
40.6667	75.42
40.75	75.42
40.8333	75.42
40.9167	75.47
41	75.47
41.0833	75.47
41.1667	75.51
41.25	75.52
41.3333	75.57
41.4167	75.57
41.5	75.63
41.5833	75.63
41.6667	75.62
41.75	75.62
41.8333	75.62
41.9167	75.67
42	75.73
42.0833	75.73
42.1667	75.73
42.25	75.73
42.3333	75.78
42.4167	75.77
42.5	75.83
42.5833	75.83
42.6667	75.83
42.75	75.83
42.8333	75.83
42.9167	75.89
43	75.89
43.0833	75.94
43.1667	75.93
43.25	75.94
43.3333	75.94
43.4167	75.99
43.5	75.99
43.5833	75.99
43.6667	76.04
43.75	76.04
43.8333	76.03
43.9167	76.08
44	76.08
44.0833	76.13
44.1667	76.13
44.25	76.13
44.3333	76.13
44.4167	76.12
44.5	76.18
44.5833	76.18
44.6667	76.22
44.75	76.23
44.8333	76.23
44.9167	76.23
45	76.28
45.0833	76.28
45.1667	76.27
45.25	76.28
45.3333	76.28
45.4167	76.34
45.5	76.34
45.5833	76.34
45.6667	76.39
45.75	76.39
45.8333	76.39
45.9167	76.38
46	76.39
46.0833	76.39
46.1667	76.4
46.25	76.45
46.3333	76.45
46.4167	76.45
46.5	76.45
46.5833	76.5
46.6667	76.49
46.75	76.5
46.8333	76.55
46.9167	76.55
47	76.55
47.0833	76.55
47.1667	76.54
47.25	76.55
47.3333	76.6
47.4167	76.59
47.5	76.6
47.5833	76.6
47.6667	76.6
47.75	76.6
47.8333	76.65
47.9167	76.65
48	76.65
48.0833	76.65
48.1667	76.66
48.25	76.71
48.3333	76.65
48.4167	76.71
48.5	76.71
48.5833	76.71
48.6667	76.7
48.75	76.71
48.8333	76.76
48.9167	76.76
49	76.76
49.0833	76.76
49.1667	76.76
49.25	76.81
49.3333	76.81
49.4167	76.8
49.5	76.8
49.5833	76.86
49.6667	76.86
49.75	76.85
49.8333	76.85
49.9167	76.84
50	76.9
50.0833	76.9
50.1667	76.9
50.25	76.9
50.3333	76.9
50.4167	76.9
50.5	76.9
50.5833	76.9
50.6667	76.94
50.75	76.95
50.8333	76.95
50.9167	76.95
51	76.95
51.0833	76.95
51.1667	77.01
51.25	77
51.3333	77
51.4167	76.99
51.5	77
51.5833	77.06
51.6667	77.06
51.75	77.06
51.8333	77.05
51.9167	77.05
52	77.05
52.0833	77.05
52.1667	77.1
52.25	77.1
52.3333	77.1
52.4167	77.1
52.5	77.1
52.5833	77.1
52.6667	77.1
52.75	77.15
52.8333	77.15
52.9167	77.15
53	77.15
53.0833	77.15
53.1667	77.21
53.25	77.2
53.3333	77.2
53.4167	77.2
53.5	77.2
53.5833	77.2
53.6667	77.19
53.75	77.2
53.8333	77.25
53.9167	77.25
54	77.25
54.0833	77.25
54.1667	77.24
54.25	77.25
54.3333	77.25
54.4167	77.3
54.5	77.3
54.5833	77.3
54.6667	77.3
54.75	77.3
54.8333	77.3
54.9167	77.34
55	77.3
55.0833	77.35
55.1667	77.35
55.25	77.35
55.3333	77.35
55.4167	77.35
55.5	77.35
55.5833	77.4
55.6667	77.34
55.75	77.4
55.8333	77.35
55.9167	77.35
56	77.4
56.0833	77.4
56.1667	77.4
56.25	77.4
56.3333	77.45
56.4167	77.44
56.5	77.45
56.5833	77.45
56.6667	77.45
56.75	77.45
56.8333	77.45
56.9167	77.49
57	77.45
57.0833	77.5
57.1667	77.51
57.25	77.45
57.3333	77.5
57.4167	77.5
57.5	77.5
57.5833	77.5
57.6667	77.5
57.75	77.5
57.8333	77.5
57.9167	77.51
58	77.51
58.0833	77.51
58.1667	77.51
58.25	77.56
58.3333	77.56
58.4167	77.55
58.5	77.56
58.5833	77.56
58.6667	77.56
58.75	77.56
58.8333	77.56
58.9167	77.62
59	77.56
59.0833	77.61
59.1667	77.61
59.25	77.56
59.3333	77.61
59.4167	77.61
59.5	77.61
59.5833	77.61
59.6667	77.61
59.75	77.61
59.8333	77.61
59.9167	77.62
60	77.61
60.0833	77.61
60.1667	77.67
60.25	77.67
60.3333	77.67
60.4167	77.66
60.5	77.67
60.5833	77.67
60.6667	77.67
60.75	77.67
60.8333	77.72
60.9167	77.72
61	77.72
61.0833	77.72
61.1667	77.71
61.25	77.72
61.3333	77.72
61.4167	77.72
61.5	77.72
61.5833	77.72
61.6667	77.77
61.75	77.77
61.8333	77.77
61.9167	77.76
62	77.72
62.0833	77.77
62.1667	77.72
62.25	77.77
62.3333	77.77
62.4167	77.76
62.5	77.77
62.5833	77.77
62.6667	77.78
62.75	77.78
62.8333	77.83
62.9167	77.78
63	77.78
63.0833	77.78
63.1667	77.77
63.25	77.83
63.3333	77.83
63.4167	77.83
63.5	77.83
63.5833	77.83
63.6667	77.83
63.75	77.83
63.8333	77.83
63.9167	77.82
64	77.83
64.0833	77.83
64.1667	77.83
64.25	77.83
64.3333	77.83
64.4167	77.83
64.5	77.83
64.5833	77.88
64.6667	77.88
64.75	77.88
64.8333	77.88
64.9167	77.88
65	77.88
65.0833	77.89
65.1667	77.89
65.25	77.89
65.3333	77.94
65.4167	77.93
65.5	77.94
65.5833	77.94
65.6667	77.94
65.75	77.94
65.8333	77.94
65.9167	77.94
66	78
66.0833	77.94
66.1667	77.95
66.25	77.95
66.3333	77.95
66.4167	78
66.5	78
66.5833	78
66.6667	77.99
66.75	78
66.8333	78
66.9167	78
67	78.01
67.0833	78
67.1667	78
67.25	78.01
67.3333	78.01
67.4167	78
67.5	78.01
67.5833	78.01
67.6667	78.02
67.75	78.02
67.8333	78.02
67.9167	78.02
68	78.07
68.0833	78.02
68.1667	78.07
68.25	78.08
68.3333	78.08
68.4167	78.08
68.5	78.08
68.5833	78.08
68.6667	78.08
68.75	78.08
68.8333	78.08
68.9167	78.08
69	78.08
69.0833	78.08
69.1667	78.08
69.25	78.08
69.3333	78.08
69.4167	78.07
69.5	78.08
69.5833	78.08
69.6667	78.08
69.75	78.08
69.8333	78.08
69.9167	78.14
70	78.14
70.0833	78.14
70.1667	78.13
70.25	78.14
70.3333	78.14
70.4167	78.14
70.5	78.14
70.5833	78.14
70.6667	78.19
70.75	78.19
70.8333	78.14
70.9167	78.19
71	78.2
71.0833	78.14
71.1667	78.2
71.25	78.2
71.3333	78.2
71.4167	78.2
71.5	78.2
71.5833	78.2
71.6667	78.2
71.75	78.2
71.8333	78.2
71.9167	78.25
72	78.2
72.0833	78.2
72.1667	78.24
72.25	78.25
72.3333	78.25
72.4167	78.25
72.5	78.25
72.5833	78.25
72.6667	78.25
72.75	78.25
72.8333	78.24
72.9167	78.24
73	78.24
73.0833	78.24
73.1667	78.24
73.25	78.24
73.3333	78.29
73.4167	78.24
73.5	78.29
73.5833	78.29
73.6667	78.28
73.75	78.29
73.8333	78.29
73.9167	78.29
74	78.29
74.0833	78.29
74.1667	78.29
74.25	78.29
74.3333	78.29
74.4167	78.35
74.5	78.35
74.5833	78.3
74.6667	78.36
74.75	78.36
74.8333	78.37
74.9167	78.37
75	78.38
75.0833	78.44
75.1667	78.4
75.25	78.41
75.3333	78.42
75.4167	78.42
75.5	78.43
75.5833	78.44
75.6667	78.45
75.75	78.46
75.8333	78.47
75.9167	78.48
76	78.48
76.0833	78.49
76.1667	78.5
76.25	78.5
76.3333	78.45
76.4167	78.51
76.5	78.52
76.5833	78.53
76.6667	78.53
76.75	78.54
76.8333	78.54
76.9167	78.54
77	78.54
77.0833	78.55
77.1667	78.56
77.25	78.56
77.3333	78.56
77.4167	78.56
77.5	78.57
77.5833	78.57
77.6667	78.63
77.75	78.57
77.8333	78.57
77.9167	78.64
78	78.64
78.0833	78.64
78.1667	78.64
78.25	78.59
78.3333	78.59
78.4167	78.65
78.5	78.65
78.5833	78.65
78.6667	78.6
78.75	78.66
78.8333	78.66
78.9167	78.6
79	78.65
79.0833	78.6
79.1667	78.59
79.25	78.65
79.3333	78.59
79.4167	78.59
79.5	78.59
79.5833	78.59
79.6667	78.59
79.75	78.64
79.8333	78.64
79.9167	78.62
80	78.63
80.0833	78.58
80.1667	78.57
80.25	78.57
80.3333	78.57
80.4167	78.62
80.5	78.68
80.5833	77.22
80.6667	73.69
80.75	72.71
80.8333	70.99
80.9167	68.84
81	68.15
81.0833	66.95
81.1667	65.89
81.25	64.8
81.3333	63.84
81.4167	62.55
81.5	62.12
81.5833	61.36
81.6667	60.61
81.75	59.92
81.8333	59.32
81.9167	58.66
82	58.12
82.0833	57.53
82.1667	56.79
82.25	56.51
82.3333	56.08
82.4167	55.64
82.5	55.21
82.5833	54.78
82.6667	54.4
82.75	54.04
82.8333	53.66
82.9167	53.12
83	52.95
83.0833	52.57
83.1667	52.25
83.25	51.92
83.3333	51.66
83.4167	51.23
83.5	51.07
83.5833	50.75
83.6667	50.37
83.75	50.2
83.8333	49.93
83.9167	49.66
84	49.44
84.0833	49.16
84.1667	48.78
84.25	48.67
84.3333	48.45
84.4167	48.18
84.5	47.96
84.5833	47.74
84.6667	47.52
84.75	47.37
84.8333	47.15
84.9167	46.83
85	46.72
85.0833	46.5
85.1667	46.33
85.25	46.11
85.3333	45.95
85.4167	45.72
85.5	45.57
85.5833	45.35
85.6667	45.07
85.75	44.97
85.8333	44.8
85.9167	44.64
86	44.47
86.0833	44.26
86.1667	44.04
86.25	43.93
86.3333	43.77
86.4167	43.55
86.5	43.44
86.5833	43.33
86.6667	43.17
86.75	43
86.8333	42.84
86.9167	42.62
87	42.57
87.0833	42.46
87.1667	42.3
87.25	42.14
87.3333	42.03
87.4167	41.87
87.5	41.76
87.5833	41.6
87.6667	41.44
87.75	41.39
87.8333	41.23
87.9167	41.12
88	41.01
88.0833	40.9
88.1667	40.73
88.25	40.63
88.3333	40.52
88.4167	40.31
88.5	40.25
88.5833	40.15
88.6667	40.04
88.75	39.93
88.8333	39.77
88.9167	39.61
89	39.55
89.0833	39.5
89.1667	39.34
89.25	39.28
89.3333	39.17
89.4167	39.07
89.5	38.96
89.5833	38.8
89.6667	38.7
89.75	38.64
89.8333	38.54
89.9167	38.43
90	38.33
90.0833	38.22
90.1667	38.12
90.25	38.02
90.3333	37.97
90.4167	37.82
90.5	37.82
90.5833	37.71
90.6667	37.61
90.75	37.51
90.8333	37.46
90.9167	37.35
91	37.25
91.0833	37.2
91.1667	37.05
91.25	37
91.3333	36.94
91.4167	36.84
91.5	36.74
91.5833	36.69
91.6667	36.58
91.75	36.48
91.8333	36.43
91.9167	36.33
92	36.28
92.0833	36.23
92.1667	36.12
92.25	36.07
92.3333	36.02
92.4167	35.92
92.5	35.87
92.5833	35.76
92.6667	35.65
92.75	35.65
92.8333	35.6
92.9167	35.49
93	35.38
93.0833	35.32
93.1667	35.27
93.25	35.21
93.3333	35.1
93.4167	35.05
93.5	35
93.5833	34.94
93.6667	34.89
93.75	34.78
93.8333	34.73
93.9167	34.62
94	34.62
94.0833	34.51
94.1667	34.46
94.25	34.41
94.3333	34.3
94.4167	34.24
94.5	34.19
94.5833	34.14
94.6667	34.03
94.75	33.97
94.8333	33.91
94.9167	33.85
95	33.79
95.0833	33.74
95.1667	33.62
95.25	33.62
95.3333	33.56
95.4167	33.5
95.5	33.44
95.5833	33.38
95.6667	33.33
95.75	33.32
95.8333	33.26
95.9167	33.15
96	33.15
96.0833	33.09
96.1667	32.99
96.25	32.99
96.3333	32.99
96.4167	32.94
96.5	32.88
96.5833	32.83
96.6667	32.78
96.75	32.72
96.8333	32.67
96.9167	32.66
97	32.61
97.0833	32.55
97.1667	32.49
97.25	32.44
97.3333	32.44
97.4167	32.33
97.5	32.33
97.5833	32.28
97.6667	32.28
97.75	32.22
97.8333	32.17
97.9167	32
--	--
--	--
--	--
--	--

## Sheet: Figure 2d
0	22.18
0.00139	21.86
0.00278	21.87
0.00417	21.88
0.00556	21.88
0.00694	21.89
0.00833	21.91
0.00972	21.91
0.01111	21.97
0.0125	21.93
0.01389	21.94
0.01528	22
0.01667	21.96
0.01806	22.02
0.01944	21.98
0.02083	22.05
0.02222	22.05
0.02361	22.06
0.025	22.12
0.02639	22.13
0.02778	22.19
0.02917	22.15
0.03056	22.15
0.03194	22.16
0.03333	22.17
0.03472	22.17
0.03611	22.18
0.0375	22.18
0.03889	22.19
0.04028	22.19
0.04167	22.2
0.04306	22.21
0.04444	22.21
0.04583	22.22
0.04722	22.22
0.04861	22.23
0.05	22.23
0.05139	22.23
0.05278	22.24
0.05417	22.24
0.05556	22.24
0.05694	22.25
0.05833	22.25
0.05972	22.25
0.06111	22.31
0.0625	22.31
0.06389	22.31
0.06528	22.32
0.06667	22.32
0.06806	22.32
0.06944	22.32
0.07083	22.32
0.07222	22.33
0.07361	22.38
0.075	22.39
0.07639	22.39
0.07778	22.39
0.07917	22.45
0.08056	22.4
0.08194	22.45
0.08333	22.45
0.08472	22.46
0.08611	22.46
0.0875	22.46
0.08889	22.46
0.09028	22.52
0.09167	22.53
0.09306	22.53
0.09444	22.53
0.09583	22.53
0.09722	22.53
0.09861	22.53
0.1	22.59
0.10139	22.59
0.10278	22.59
0.10417	22.6
0.10556	22.6
0.10694	22.6
0.10833	22.6
0.10972	22.66
0.11111	22.66
0.1125	22.66
0.11389	22.66
0.11528	22.66
0.11667	22.72
0.11806	22.66
0.11944	22.72
0.12083	22.72
0.12222	22.72
0.12361	22.72
0.125	22.78
0.12639	22.78
0.12778	22.78
0.12917	22.78
0.13056	22.78
0.13194	22.79
0.13333	22.79
0.13472	22.79
0.13611	22.85
0.1375	22.85
0.13889	22.85
0.14028	22.85
0.14167	22.85
0.14306	22.85
0.14444	22.85
0.14583	22.91
0.14722	22.91
0.14861	22.91
0.15	22.91
0.15139	22.91
0.15278	22.97
0.15417	22.97
0.15556	22.97
0.15694	22.97
0.15833	22.97
0.15972	22.97
0.16111	23.02
0.1625	23.02
0.16389	23.02
0.16528	23.01
0.16667	23.01
0.16806	23.07
0.16944	23.06
0.17083	23.07
0.17222	23.06
0.17361	23.06
0.175	23.06
0.17639	23.11
0.17778	23.11
0.17917	23.11
0.18056	23.11
0.18194	23.11
0.18333	23.17
0.18472	23.17
0.18611	23.17
0.1875	23.17
0.18889	23.17
0.19028	23.17
0.19167	23.17
0.19306	23.22
0.19444	23.22
0.19583	23.22
0.19722	23.22
0.19861	23.22
0.2	23.28
0.20139	23.28
0.20278	23.28
0.20417	23.28
0.20556	23.28
0.20694	23.28
0.20833	23.28
0.20972	23.34
0.21111	23.34
0.2125	23.34
0.21389	23.34
0.21528	23.34
0.21667	23.34
0.21806	23.34
0.21944	23.34
0.22083	23.34
0.22222	23.4
0.22361	23.4
0.225	23.39
0.22639	23.39
0.22778	23.45
0.22917	23.45
0.23056	23.45
0.23194	23.45
0.23333	23.45
0.23472	23.5
0.23611	23.5
0.2375	23.5
0.23889	23.5
0.24028	23.49
0.24167	23.49
0.24306	23.49
0.24444	23.49
0.24583	23.49
0.24722	24.76
0.24861	27.45
0.25	30.53
0.25139	31.4
0.25278	32.93
0.25417	34.31
0.25556	35.46
0.25694	36.56
0.25833	37.76
0.25972	38.42
0.26111	39.24
0.2625	40.45
0.26389	40.78
0.26528	41.49
0.26667	42.1
0.26806	42.7
0.26944	43.25
0.27083	43.86
0.27222	44.3
0.27361	44.74
0.275	45.4
0.27639	45.62
0.27778	46.06
0.27917	46.44
0.28056	46.83
0.28194	47.16
0.28333	47.7
0.28472	47.86
0.28611	48.18
0.2875	48.68
0.28889	48.84
0.29028	49.17
0.29167	49.44
0.29306	49.72
0.29444	50.04
0.29583	50.43
0.29722	50.54
0.29861	50.82
0.3	51.09
0.30139	51.31
0.30278	51.57
0.30417	51.85
0.30556	52.01
0.30694	52.28
0.30833	52.62
0.30972	52.73
0.31111	53
0.3125	53.22
0.31389	53.44
0.31528	53.66
0.31667	53.93
0.31806	54.09
0.31944	54.31
0.32083	54.63
0.32222	54.73
0.32361	54.94
0.325	55.16
0.32639	55.32
0.32778	55.54
0.32917	55.81
0.33056	55.87
0.33194	56.09
0.33333	56.3
0.33472	56.41
0.33611	56.57
0.3375	56.78
0.33889	56.94
0.34028	57.15
0.34167	57.36
0.34306	57.46
0.34444	57.62
0.34583	57.88
0.34722	57.93
0.34861	58.08
0.35	58.29
0.35139	58.39
0.35278	58.55
0.35417	58.76
0.35556	58.87
0.35694	59.02
0.35833	59.13
0.35972	59.28
0.36111	59.44
0.3625	59.65
0.36389	59.75
0.36528	59.91
0.36667	60.11
0.36806	60.16
0.36944	60.31
0.37083	60.46
0.37222	60.56
0.37361	60.72
0.375	60.87
0.37639	60.97
0.37778	61.07
0.37917	61.28
0.38056	61.33
0.38194	61.49
0.38333	61.59
0.38472	61.7
0.38611	61.85
0.3875	62.01
0.38889	62.06
0.39028	62.21
0.39167	62.42
0.39306	62.47
0.39444	62.56
0.39583	62.66
0.39722	62.82
0.39861	62.92
0.4	63.07
0.40139	63.18
0.40278	63.28
0.40417	63.33
0.40556	63.48
0.40694	63.59
0.40833	63.69
0.40972	63.79
0.41111	63.9
0.4125	64
0.41389	64.1
0.41528	64.15
0.41667	64.25
0.41806	64.35
0.41944	64.45
0.42083	64.55
0.42222	64.65
0.42361	64.75
0.425	64.86
0.42639	64.91
0.42778	65.01
0.42917	65.11
0.43056	65.21
0.43194	65.26
0.43333	65.42
0.43472	65.47
0.43611	65.58
0.4375	65.68
0.43889	65.74
0.44028	65.79
0.44167	65.89
0.44306	65.94
0.44444	66.05
0.44583	66.16
0.44722	66.21
0.44861	66.26
0.45	66.36
0.45139	66.41
0.45278	66.52
0.45417	66.57
0.45556	66.67
0.45694	66.72
0.45833	66.83
0.45972	66.88
0.46111	66.93
0.4625	67.03
0.46389	67.09
0.46528	67.19
0.46667	67.24
0.46806	67.3
0.46944	67.35
0.47083	67.46
0.47222	67.51
0.47361	67.56
0.475	67.61
0.47639	67.66
0.47778	67.77
0.47917	67.82
0.48056	67.87
0.48194	67.92
0.48333	68.03
0.48472	68.08
0.48611	68.13
0.4875	68.18
0.48889	68.23
0.49028	68.28
0.49167	68.34
0.49306	68.39
0.49444	68.44
0.49583	68.49
0.49722	68.54
0.49861	68.59
0.5	68.64
0.50139	68.69
0.50278	68.74
0.50417	68.85
0.50556	68.85
0.50694	68.9
0.50833	68.95
0.50972	69
0.51111	69.05
0.5125	69.1
0.51389	69.16
0.51528	69.21
0.51667	69.27
0.51806	69.32
0.51944	69.32
0.52083	69.43
0.52222	69.42
0.52361	69.48
0.525	69.53
0.52639	69.58
0.52778	69.64
0.52917	69.69
0.53056	69.69
0.53194	69.74
0.53333	69.79
0.53472	69.85
0.53611	69.85
0.5375	69.96
0.53889	69.95
0.54028	70.01
0.54167	70.06
0.54306	70.06
0.54444	70.11
0.54583	70.16
0.54722	70.21
0.54861	70.26
0.55	70.27
0.55139	70.32
0.55278	70.32
0.55417	70.42
0.55556	70.42
0.55694	70.47
0.55833	70.47
0.55972	70.52
0.56111	70.52
0.5625	70.63
0.56389	70.63
0.56528	70.63
0.56667	70.68
0.56806	70.73
0.56944	70.68
0.57083	70.73
0.57222	70.78
0.57361	70.78
0.575	70.84
0.57639	70.84
0.57778	70.89
0.57917	70.88
0.58056	70.94
0.58194	70.99
0.58333	70.99
0.58472	71.04
0.58611	71.04
0.5875	71.1
0.58889	71.1
0.59028	71.15
0.59167	71.2
0.59306	71.2
0.59444	71.26
0.59583	71.26
0.59722	71.31
0.59861	71.31
0.6	71.36
0.60139	71.36
0.60278	71.36
0.60417	71.41
0.60556	71.41
0.60694	71.46
0.60833	71.52
0.60972	71.52
0.61111	71.51
0.6125	71.57
0.61389	71.62
0.61528	71.62
0.61667	71.67
0.61806	71.67
0.61944	71.67
0.62083	71.72
0.62222	71.72
0.62361	71.78
0.625	71.72
0.62639	71.77
0.62778	71.77
0.62917	71.83
0.63056	71.83
0.63194	71.88
0.63333	71.88
0.63472	71.88
0.63611	71.93
0.6375	71.93
0.63889	71.99
0.64028	71.99
0.64167	72.04
0.64306	72.04
0.64444	72.04
0.64583	72.09
0.64722	72.09
0.64861	72.09
0.65	72.14
0.65139	72.14
0.65278	72.19
0.65417	72.2
0.65556	72.19
0.65694	72.19
0.65833	72.19
0.65972	72.24
0.66111	72.24
0.6625	72.24
0.66389	72.24
0.66528	72.29
0.66667	72.3
0.66806	72.3
0.66944	72.35
0.67083	72.35
0.67222	72.35
0.67361	72.35
0.675	72.35
0.67639	72.4
0.67778	72.4
0.67917	72.41
0.68056	72.46
0.68194	72.46
0.68333	72.46
0.68472	72.46
0.68611	72.46
0.6875	72.51
0.68889	72.51
0.69028	72.51
0.69167	72.51
0.69306	72.56
0.69444	72.56
0.69583	72.62
0.69722	72.62
0.69861	72.62
0.7	72.62
0.70139	72.62
0.70278	72.62
0.70417	72.67
0.70556	72.67
0.70694	72.67
0.70833	72.67
0.70972	72.67
0.71111	72.73
0.7125	72.73
0.71389	72.73
0.71528	72.78
0.71667	72.72
0.71806	72.78
0.71944	72.78
0.72083	72.78
0.72222	72.83
0.72361	72.83
0.725	72.83
0.72639	72.83
0.72778	72.88
0.72917	72.88
0.73056	72.88
0.73194	72.93
0.73333	72.93
0.73472	72.93
0.73611	72.93
0.7375	72.93
0.73889	72.93
0.74028	72.93
0.74167	72.93
0.74306	72.93
0.74444	72.99
0.74583	72.99
0.74722	72.99
0.74861	73.04
0.75	72.99
0.75139	73.05
0.75278	73.05
0.75417	73.05
0.75556	73.05
0.75694	73.05
0.75833	73.06
0.75972	73.11
0.76111	73.11
0.7625	73.06
0.76389	73.11
0.76528	73.11
0.76667	73.11
0.76806	73.11
0.76944	73.11
0.77083	73.17
0.77222	73.17
0.77361	73.17
0.775	73.22
0.77639	73.17
0.77778	73.22
0.77917	73.22
0.78056	73.22
0.78194	73.22
0.78333	73.22
0.78472	73.27
0.78611	73.27
0.7875	73.27
0.78889	73.27
0.79028	73.27
0.79167	73.28
0.79306	73.28
0.79444	73.33
0.79583	73.33
0.79722	73.34
0.79861	73.34
0.8	73.34
0.80139	73.34
0.80278	73.34
0.80417	73.4
0.80556	73.4
0.80694	73.4
0.80833	73.4
0.80972	73.4
0.81111	73.4
0.8125	73.41
0.81389	73.41
0.81528	73.41
0.81667	73.42
0.81806	73.42
0.81944	73.42
0.82083	73.43
0.82222	73.43
0.82361	73.43
0.825	73.43
0.82639	73.44
0.82778	73.49
0.82917	73.5
0.83056	73.5
0.83194	73.5
0.83333	73.51
0.83472	73.51
0.83611	73.51
0.8375	73.51
0.83889	73.51
0.84028	73.57
0.84167	73.52
0.84306	73.57
0.84444	73.57
0.84583	73.58
0.84722	73.58
0.84861	73.58
0.85	73.58
0.85139	73.57
0.85278	73.57
0.85417	73.57
0.85556	73.57
0.85694	73.63
0.85833	73.57
0.85972	73.63
0.86111	73.63
0.8625	73.63
0.86389	73.63
0.86528	73.63
0.86667	73.63
0.86806	73.63
0.86944	73.63
0.87083	73.63
0.87222	73.63
0.87361	73.63
0.875	73.69
0.87639	73.69
0.87778	73.63
0.87917	73.69
0.88056	73.69
0.88194	73.69
0.88333	73.69
0.88472	73.69
0.88611	73.68
0.8875	73.68
0.88889	73.68
0.89028	73.68
0.89167	73.68
0.89306	73.73
0.89444	73.73
0.89583	73.73
0.89722	73.72
0.89861	73.72
0.9	73.72
0.90139	73.72
0.90278	73.77
0.90417	73.77
0.90556	73.77
0.90694	73.77
0.90833	73.77
0.90972	73.76
0.91111	73.76
0.9125	73.76
0.91389	73.76
0.91528	73.75
0.91667	73.75
0.91806	73.8
0.91944	73.8
0.92083	73.8
0.92222	73.8
0.92361	73.8
0.925	73.8
0.92639	73.8
0.92778	73.8
0.92917	73.79
0.93056	73.79
0.93194	73.79
0.93333	73.85
0.93472	73.85
0.93611	73.85
0.9375	73.85
0.93889	73.85
0.94028	73.85
0.94167	73.85
0.94306	73.9
0.94444	73.9
0.94583	73.85
0.94722	73.85
0.94861	73.85
0.95	73.85
0.95139	73.9
0.95278	73.9
0.95417	73.9
0.95556	73.9
0.95694	73.9
0.95833	73.9
0.95972	73.89
0.96111	73.95
0.9625	73.95
0.96389	73.95
0.96528	73.94
0.96667	73.94
0.96806	73.94
0.96944	73.89
0.97083	73.94
0.97222	73.94
0.97361	73.94
0.975	73.94
0.97639	73.94
0.97778	73.94
0.97917	73.99
0.98056	73.99
0.98194	73.99
0.98333	73.99
0.98472	74.04
0.98611	73.99
0.9875	73.99
0.98889	74.04
0.99028	73.99
0.99167	74.04
0.99306	73.98
0.99444	74.04
0.99583	74.04
0.99722	74.03
0.99861	74.04
1	74.04
1.00139	74.04
1.00278	74.04
1.00417	74.04
1.00556	74.04
1.00694	74.04
1.00833	74.04
1.00972	74.04
1.01111	74.04
1.0125	74.05
1.01389	74.05
1.01528	74.05
1.01667	74.05
1.01806	74.05
1.01944	74.05
1.02083	74.06
1.02222	74.06
1.02361	74.06
1.025	74.07
1.02639	74.07
1.02778	74.07
1.02917	74.07
1.03056	74.07
1.03194	74.07
1.03333	74.07
1.03472	74.07
1.03611	74.08
1.0375	74.13
1.03889	74.13
1.04028	74.08
1.04167	74.08
1.04306	74.08
1.04444	74.14
1.04583	74.14
1.04722	74.14
1.04861	74.14
1.05	74.14
1.05139	74.14
1.05278	74.14
1.05417	74.14
1.05556	74.14
1.05694	74.14
1.05833	74.14
1.05972	74.14
1.06111	74.13
1.0625	74.13
1.06389	74.19
1.06528	74.13
1.06667	74.19
1.06806	74.14
1.06944	74.19
1.07083	74.14
1.07222	74.14
1.07361	74.19
1.075	74.13
1.07639	74.13
1.07778	74.13
1.07917	74.19
1.08056	74.19
1.08194	74.18
1.08333	74.18
1.08472	74.18
1.08611	74.18
1.0875	74.18
1.08889	74.18
1.09028	74.18
1.09167	74.17
1.09306	74.17
1.09444	74.17
1.09583	74.17
1.09722	74.17
1.09861	74.17
1.1	74.17
1.10139	74.17
1.10278	74.17
1.10417	74.17
1.10556	74.17
1.10694	74.17
1.10833	74.17
1.10972	74.17
1.11111	74.17
1.1125	74.17
1.11389	74.22
1.11528	74.17
1.11667	74.23
1.11806	74.23
1.11944	74.23
1.12083	74.23
1.12222	74.17
1.12361	74.23
1.125	74.22
1.12639	74.22
1.12778	74.22
1.12917	74.22
1.13056	74.27
1.13194	74.22
1.13333	74.27
1.13472	74.27
1.13611	74.27
1.1375	74.27
1.13889	74.27
1.14028	74.27
1.14167	74.27
1.14306	74.27
1.14444	74.27
1.14583	74.27
1.14722	74.27
1.14861	74.27
1.15	74.27
1.15139	74.27
1.15278	74.27
1.15417	74.27
1.15556	74.27
1.15694	74.32
1.15833	74.27
1.15972	74.32
1.16111	74.27
1.1625	74.27
1.16389	74.27
1.16528	74.32
1.16667	74.27
1.16806	74.27
1.16944	74.32
1.17083	74.32
1.17222	74.27
1.17361	74.32
1.175	74.32
1.17639	74.32
1.17778	74.32
1.17917	74.32
1.18056	74.31
1.18194	74.31
1.18333	74.36
1.18472	74.31
1.18611	74.31
1.1875	74.31
1.18889	74.36
1.19028	74.3
1.19167	74.3
1.19306	74.3
1.19444	74.3
1.19583	74.3
1.19722	74.35
1.19861	74.35
1.2	74.35
1.20139	74.35
1.20278	74.29
1.20417	74.29
1.20556	74.34
1.20694	74.34
1.20833	74.34
1.20972	74.34
1.21111	74.34
1.2125	74.34
1.21389	74.33
1.21528	74.33
1.21667	74.33
1.21806	74.33
1.21944	74.39
1.22083	74.33
1.22222	74.38
1.22361	74.33
1.225	74.38
1.22639	74.33
1.22778	74.33
1.22917	74.38
1.23056	74.33
1.23194	74.38
1.23333	74.33
1.23472	74.33
1.23611	74.33
1.2375	74.33
1.23889	74.38
1.24028	74.38
1.24167	74.38
1.24306	74.38
1.24444	74.38
1.24583	74.38
1.24722	74.38
1.24861	74.38
1.25	74.38
1.25139	74.38
1.25278	74.38
1.25417	74.38
1.25556	74.38
1.25694	74.38
1.25833	74.38
1.25972	74.39
1.26111	74.44
1.2625	74.44
1.26389	74.44
1.26528	74.44
1.26667	74.44
1.26806	74.39
1.26944	74.45
1.27083	74.45
1.27222	74.45
1.27361	74.45
1.275	74.45
1.27639	74.45
1.27778	74.45
1.27917	74.45
1.28056	74.45
1.28194	74.45
1.28333	74.45
1.28472	74.5
1.28611	74.5
1.2875	74.5
1.28889	74.5
1.29028	74.5
1.29167	74.5
1.29306	74.5
1.29444	74.5
1.29583	74.5
1.29722	74.5
1.29861	74.5
1.3	74.44
1.30139	74.44
1.30278	74.44
1.30417	74.5
1.30556	74.44
1.30694	74.49
1.30833	74.49
1.30972	74.44
1.31111	74.49
1.3125	74.49
1.31389	74.49
1.31528	74.49
1.31667	74.49
1.31806	74.49
1.31944	74.49
1.32083	74.49
1.32222	74.44
1.32361	74.44
1.325	74.44
1.32639	74.44
1.32778	74.49
1.32917	74.44
1.33056	74.49
1.33194	74.44
1.33333	74.44
1.33472	74.44
1.33611	74.44
1.3375	74.43
1.33889	74.43
1.34028	74.43
1.34167	74.43
1.34306	74.43
1.34444	74.43
1.34583	74.43
1.34722	74.43
1.34861	74.43
1.35	74.48
1.35139	74.48
1.35278	74.48
1.35417	74.48
1.35556	74.48
1.35694	74.48
1.35833	74.48
1.35972	74.48
1.36111	74.48
1.3625	74.48
1.36389	74.48
1.36528	74.48
1.36667	74.48
1.36806	74.48
1.36944	74.48
1.37083	74.48
1.37222	74.48
1.37361	74.48
1.375	74.48
1.37639	74.48
1.37778	74.48
1.37917	74.48
1.38056	74.48
1.38194	74.48
1.38333	74.48
1.38472	74.47
1.38611	74.53
1.3875	74.53
1.38889	74.47
1.39028	74.47
1.39167	74.52
1.39306	74.52
1.39444	74.52
1.39583	74.52
1.39722	74.52
1.39861	74.52
1.4	74.52
1.40139	74.52
1.40278	74.52
1.40417	74.52
1.40556	74.52
1.40694	74.52
1.40833	74.52
1.40972	74.52
1.41111	74.52
1.4125	74.52
1.41389	74.52
1.41528	74.52
1.41667	74.52
1.41806	74.47
1.41944	74.52
1.42083	74.52
1.42222	74.53
1.42361	74.53
1.425	74.53
1.42639	74.53
1.42778	74.53
1.42917	74.53
1.43056	74.53
1.43194	74.53
1.43333	74.54
1.43472	74.54
1.43611	74.54
1.4375	74.54
1.43889	74.59
1.44028	74.59
1.44167	74.59
1.44306	74.59
1.44444	74.59
1.44583	74.59
1.44722	74.54
1.44861	74.54
1.45	74.59
1.45139	74.59
1.45278	74.59
1.45417	74.59
1.45556	74.59
1.45694	74.59
1.45833	74.54
1.45972	74.54
1.46111	74.54
1.4625	74.59
1.46389	74.54
1.46528	74.59
1.46667	74.59
1.46806	74.59
1.46944	74.59
1.47083	74.59
1.47222	74.59
1.47361	74.59
1.475	74.59
1.47639	74.59
1.47778	74.59
1.47917	74.59
1.48056	74.59
1.48194	74.59
1.48333	74.59
1.48472	74.64
1.48611	74.65
1.4875	74.65
1.48889	74.65
1.49028	74.65
1.49167	74.65
1.49306	74.65
1.49444	74.66
1.49583	74.66
1.49722	74.66
1.49861	74.66
1.5	74.66
1.50139	74.66
1.50278	74.6
1.50417	74.66
1.50556	74.66
1.50694	74.66
1.50833	74.66
1.50972	74.66
1.51111	74.66
1.5125	74.66
1.51389	74.65
1.51528	74.65
1.51667	74.65
1.51806	74.65
1.51944	74.65
1.52083	74.7
1.52222	74.65
1.52361	74.65
1.525	74.65
1.52639	74.65
1.52778	74.65
1.52917	74.65
1.53056	74.65
1.53194	74.65
1.53333	74.64
1.53472	74.64
1.53611	74.64
1.5375	74.64
1.53889	74.64
1.54028	74.69
1.54167	74.69
1.54306	74.69
1.54444	74.69
1.54583	74.69
1.54722	74.69
1.54861	74.69
1.55	74.69
1.55139	74.69
1.55278	74.63
1.55417	74.63
1.55556	74.63
1.55694	74.69
1.55833	74.69
1.55972	74.69
1.56111	74.69
1.5625	74.69
1.56389	74.69
1.56528	74.69
1.56667	74.69
1.56806	74.69
1.56944	74.69
1.57083	74.69
1.57222	74.69
1.57361	74.69
1.575	74.69
1.57639	74.69
1.57778	74.69
1.57917	74.69
1.58056	74.69
1.58194	74.69
1.58333	74.69
1.58472	74.69
1.58611	74.69
1.5875	74.69
1.58889	74.69
1.59028	74.69
1.59167	74.69
1.59306	74.69
1.59444	74.69
1.59583	74.69
1.59722	74.69
1.59861	74.69
1.6	74.64
1.60139	74.69
1.60278	74.69
1.60417	74.69
1.60556	74.69
1.60694	74.69
1.60833	74.69
1.60972	74.69
1.61111	74.69
1.6125	74.69
1.61389	74.74
1.61528	74.69
1.61667	74.68
1.61806	74.68
1.61944	74.74
1.62083	74.74
1.62222	74.74
1.62361	74.74
1.625	74.68
1.62639	74.74
1.62778	74.73
1.62917	74.73
1.63056	74.73
1.63194	74.73
1.63333	74.73
1.63472	74.73
1.63611	74.73
1.6375	74.73
1.63889	74.73
1.64028	74.73
1.64167	74.68
1.64306	74.73
1.64444	74.73
1.64583	74.68
1.64722	74.68
1.64861	74.68
1.65	74.73
1.65139	74.73
1.65278	74.73
1.65417	74.73
1.65556	74.73
1.65694	74.73
1.65833	74.68
1.65972	74.68
1.66111	74.68
1.6625	74.73
1.66389	74.68
1.66528	74.68
1.66667	74.73
1.66806	74.68
1.66944	74.73
1.67083	74.68
1.67222	74.68
1.67361	74.73
1.675	74.68
1.67639	74.73
1.67778	74.73
1.67917	74.73
1.68056	74.73
1.68194	74.73
1.68333	74.73
1.68472	74.73
1.68611	74.73
1.6875	74.73
1.68889	74.73
1.69028	74.73
1.69167	74.73
1.69306	74.73
1.69444	74.73
1.69583	74.73
1.69722	74.73
1.69861	74.73
1.7	74.73
1.70139	74.73
1.70278	74.79
1.70417	74.73
1.70556	74.73
1.70694	74.74
1.70833	74.74
1.70972	74.74
1.71111	74.74
1.7125	74.79
1.71389	74.74
1.71528	74.74
1.71667	74.75
1.71806	74.75
1.71944	74.75
1.72083	74.75
1.72222	74.75
1.72361	74.7
1.725	74.75
1.72639	74.75
1.72778	74.75
1.72917	74.7
1.73056	74.75
1.73194	74.75
1.73333	74.75
1.73472	74.75
1.73611	74.75
1.7375	74.75
1.73889	74.75
1.74028	74.75
1.74167	74.75
1.74306	74.75
1.74444	74.75
1.74583	74.75
1.74722	74.75
1.74861	74.8
1.75	74.75
1.75139	74.75
1.75278	74.8
1.75417	74.75
1.75556	74.75
1.75694	74.75
1.75833	74.8
1.75972	74.75
1.76111	74.8
1.7625	74.75
1.76389	74.75
1.76528	74.8
1.76667	74.75
1.76806	74.8
1.76944	74.8
1.77083	74.74
1.77222	74.8
1.77361	74.74
1.775	74.74
1.77639	74.74
1.77778	74.79
1.77917	74.74
1.78056	74.79
1.78194	74.79
1.78333	74.79
1.78472	74.79
1.78611	74.79
1.7875	74.79
1.78889	74.79
1.79028	74.8
1.79167	74.8
1.79306	74.8
1.79444	74.8
1.79583	74.81
1.79722	74.81
1.79861	74.81
1.8	74.81
1.80139	74.82
1.80278	74.82
1.80417	74.82
1.80556	74.82
1.80694	74.82
1.80833	74.82
1.80972	74.83
1.81111	74.88
1.8125	74.83
1.81389	74.83
1.81528	74.83
1.81667	74.83
1.81806	74.83
1.81944	74.83
1.82083	74.83
1.82222	74.83
1.82361	74.83
1.825	74.83
1.82639	74.83
1.82778	74.83
1.82917	74.78
1.83056	74.78
1.83194	74.78
1.83333	74.84
1.83472	74.78
1.83611	74.78
1.8375	74.84
1.83889	74.83
1.84028	74.83
1.84167	74.83
1.84306	74.78
1.84444	74.78
1.84583	74.83
1.84722	74.78
1.84861	74.78
1.85	74.77
1.85139	74.77
1.85278	74.77
1.85417	74.77
1.85556	74.77
1.85694	74.77
1.85833	74.77
1.85972	74.82
1.86111	74.82
1.8625	74.82
1.86389	74.82
1.86528	74.82
1.86667	74.82
1.86806	74.81
1.86944	74.81
1.87083	74.81
1.87222	74.81
1.87361	74.86
1.875	74.81
1.87639	74.81
1.87778	74.8
1.87917	74.8
1.88056	74.8
1.88194	74.8
1.88333	74.8
1.88472	74.8
1.88611	74.85
1.8875	74.8
1.88889	74.8
1.89028	74.85
1.89167	74.85
1.89306	74.85
1.89444	74.85
1.89583	74.85
1.89722	74.85
1.89861	74.85
1.9	74.85
1.90139	74.85
1.90278	74.85
1.90417	74.85
1.90556	74.85
1.90694	74.85
1.90833	74.85
1.90972	74.85
1.91111	74.85
1.9125	74.84
1.91389	74.79
1.91528	74.79
1.91667	74.79
1.91806	74.79
1.91944	74.85
1.92083	74.79
1.92222	74.85
1.92361	74.8
1.925	74.8
1.92639	74.85
1.92778	74.85
1.92917	74.85
1.93056	74.8
1.93194	74.86
1.93333	74.86
1.93472	74.8
1.93611	74.86
1.9375	74.86
1.93889	74.86
1.94028	74.86
1.94167	74.8
1.94306	74.8
1.94444	74.8
1.94583	74.8
1.94722	74.86
1.94861	74.8
1.95	74.8
1.95139	74.8
1.95278	74.8
1.95417	74.8
1.95556	74.8
1.95694	74.8
1.95833	74.8
1.95972	74.8
1.96111	74.8
1.9625	74.8
1.96389	74.79
1.96528	74.85
1.96667	74.85
1.96806	74.79
1.96944	74.84
1.97083	74.84
1.97222	74.84
1.97361	74.84
1.975	74.84
1.97639	74.84
1.97778	74.84
1.97917	74.9
1.98056	74.9
1.98194	74.9
1.98333	74.9
1.98472	74.9
1.98611	74.9
1.9875	74.9
1.98889	74.9
1.99028	74.89
1.99167	74.95
1.99306	74.95
1.99444	74.94
1.99583	74.94
1.99722	74.94
1.99861	74.94
2	74.94
2.00139	74.94
2.00278	74.94
2.00417	74.94
2.00556	74.94
2.00694	74.94
2.00833	74.94
2.00972	74.89
2.01111	74.89
2.0125	74.89
2.01389	74.89
2.01528	74.89
2.01667	74.89
2.01806	74.89
2.01944	74.89
2.02083	74.94
2.02222	74.94
2.02361	74.94
2.025	74.94
2.02639	74.94
2.02778	74.94
2.02917	74.94
2.03056	74.94
2.03194	74.94
2.03333	74.94
2.03472	74.94
2.03611	74.94
2.0375	74.94
2.03889	74.94
2.04028	74.94
2.04167	74.94
2.04306	74.94
2.04444	74.94
2.04583	74.89
2.04722	74.89
2.04861	74.9
2.05	74.9
2.05139	74.9
2.05278	74.9
2.05417	74.95
2.05556	74.9
2.05694	74.95
2.05833	74.95
2.05972	74.95
2.06111	74.95
2.0625	74.95
2.06389	74.95
2.06528	74.95
2.06667	74.95
2.06806	74.95
2.06944	74.95
2.07083	74.95
2.07222	74.95
2.07361	74.95
2.075	74.95
2.07639	74.95
2.07778	74.95
2.07917	74.95
2.08056	74.96
2.08194	74.96
2.08333	74.96
2.08472	74.96
2.08611	74.96
2.0875	74.96
2.08889	74.96
2.09028	74.96
2.09167	74.96
2.09306	74.91
2.09444	74.91
2.09583	74.96
2.09722	74.96
2.09861	74.91
2.1	74.96
2.10139	74.96
2.10278	74.96
2.10417	74.95
2.10556	74.9
2.10694	74.95
2.10833	74.95
2.10972	74.95
2.11111	74.95
2.1125	74.95
2.11389	74.95
2.11528	74.9
2.11667	74.9
2.11806	74.9
2.11944	74.9
2.12083	74.9
2.12222	74.9
2.12361	74.9
2.125	74.9
2.12639	74.9
2.12778	74.9
2.12917	74.9
2.13056	74.9
2.13194	74.95
2.13333	74.9
2.13472	74.9
2.13611	74.9
2.1375	74.9
2.13889	74.91
2.14028	74.91
2.14167	74.91
2.14306	74.91
2.14444	74.91
2.14583	74.91
2.14722	74.91
2.14861	74.91
2.15	74.91
2.15139	74.92
2.15278	74.92
2.15417	74.92
2.15556	74.92
2.15694	74.92
2.15833	74.92
2.15972	74.92
2.16111	74.92
2.1625	74.92
2.16389	74.92
2.16528	74.92
2.16667	74.93
2.16806	74.93
2.16944	74.93
2.17083	74.93
2.17222	74.98
2.17361	74.98
2.175	74.98
2.17639	74.98
2.17778	74.93
2.17917	74.98
2.18056	74.98
2.18194	74.98
2.18333	74.98
2.18472	74.98
2.18611	74.98
2.1875	74.98
2.18889	74.98
2.19028	74.93
2.19167	74.98
2.19306	74.98
2.19444	74.93
2.19583	74.99
2.19722	74.98
2.19861	74.98
2.2	74.98
2.20139	74.98
2.20278	74.98
2.20417	74.93
2.20556	74.98
2.20694	74.98
2.20833	74.98
2.20972	74.98
2.21111	74.98
2.2125	74.98
2.21389	74.93
2.21528	74.98
2.21667	74.98
2.21806	74.98
2.21944	74.98
2.22083	74.92
2.22222	74.92
2.22361	74.92
2.225	74.92
2.22639	74.92
2.22778	74.92
2.22917	74.97
2.23056	74.97
2.23194	74.97
2.23333	74.97
2.23472	74.97
2.23611	74.97
2.2375	74.97
2.23889	74.97
2.24028	74.97
2.24167	74.97
2.24306	74.97
2.24444	74.97
2.24583	74.97
2.24722	74.97
2.24861	74.97
2.25	74.97
2.25139	74.96
2.25278	74.96
2.25417	74.96
2.25556	74.96
2.25694	74.96
2.25833	74.96
2.25972	74.96
2.26111	74.96
2.2625	75.01
2.26389	74.96
2.26528	75.01
2.26667	74.96
2.26806	75.01
2.26944	74.95
2.27083	74.95
2.27222	75.01
2.27361	75.01
2.275	74.95
2.27639	74.95
2.27778	75
2.27917	75
2.28056	75
2.28194	75
2.28333	75
2.28472	75
2.28611	75
2.2875	75
2.28889	75
2.29028	75
2.29167	75
2.29306	75
2.29444	75
2.29583	75
2.29722	75
2.29861	75
2.3	75
2.30139	75
2.30278	75
2.30417	75.05
2.30556	74.99
2.30694	74.99
2.30833	75.05
2.30972	75.05
2.31111	75.05
2.3125	75.05
2.31389	75.05
2.31528	75.05
2.31667	75.05
2.31806	75.05
2.31944	75.05
2.32083	75.05
2.32222	75.05
2.32361	75.05
2.325	75.05
2.32639	75.05
2.32778	75.05
2.32917	75.05
2.33056	75.05
2.33194	75.05
2.33333	75.05
2.33472	75.05
2.33611	75.05
2.3375	75.05
2.33889	75.05
2.34028	75.06
2.34167	75.06
2.34306	75.06
2.34444	75.06
2.34583	75.01
2.34722	75.06
2.34861	75.01
2.35	75.06
2.35139	75.06
2.35278	75.06
2.35417	75.06
2.35556	75.07
2.35694	75.07
2.35833	75.07
2.35972	75.07
2.36111	75.07
2.3625	75.07
2.36389	75.07
2.36528	75.07
2.36667	75.07
2.36806	75.07
2.36944	75.07
2.37083	75.13
2.37222	75.07
2.37361	75.07
2.375	75.07
2.37639	75.08
2.37778	75.08
2.37917	75.08
2.38056	75.08
2.38194	75.03
2.38333	75.03
2.38472	75.03
2.38611	75.04
2.3875	75.04
2.38889	75.1
2.39028	75.04
2.39167	75.04
2.39306	75.1
2.39444	75.1
2.39583	75.04
2.39722	75.1
2.39861	75.1
2.4	75.1
2.40139	75.1
2.40278	75.09
2.40417	75.09
2.40556	75.09
2.40694	75.09
2.40833	75.09
2.40972	75.09
2.41111	75.09
2.4125	75.09
2.41389	75.09
2.41528	75.08
2.41667	75.08
2.41806	75.08
2.41944	75.13
2.42083	75.08
2.42222	75.13
2.42361	75.13
2.425	75.13
2.42639	75.07
2.42778	75.07
2.42917	75.13
2.43056	75.07
2.43194	75.12
2.43333	75.07
2.43472	75.07
2.43611	75.12
2.4375	75.07
2.43889	75.07
2.44028	75.07
2.44167	75.07
2.44306	75.12
2.44444	75.07
2.44583	75.07
2.44722	75.07
2.44861	75.12
2.45	75.12
2.45139	75.07
2.45278	75.07
2.45417	75.12
2.45556	75.12
2.45694	75.12
2.45833	75.12
2.45972	75.12
2.46111	75.12
2.4625	75.12
2.46389	75.07
2.46528	75.07
2.46667	75.07
2.46806	75.07
2.46944	75.07
2.47083	75.07
2.47222	75.07
2.47361	75.07
2.475	75.07
2.47639	75.07
2.47778	75.07
2.47917	75.07
2.48056	75.07
2.48194	75.07
2.48333	75.07
2.48472	75.12
2.48611	75.12
2.4875	75.12
2.48889	75.12
2.49028	75.12
2.49167	75.12
2.49306	75.12
2.49444	75.12
2.49583	75.12
2.49722	75.12
2.49861	75.12
2.5	75.12
2.50139	75.12
2.50278	75.12
2.50417	75.12
2.50556	75.12
2.50694	75.12
2.50833	75.13
2.50972	75.13
2.51111	75.13
2.5125	75.13
2.51389	75.13
2.51528	75.13
2.51667	75.13
2.51806	75.18
2.51944	75.13
2.52083	75.13
2.52222	75.13
2.52361	75.13
2.525	75.18
2.52639	75.13
2.52778	75.18
2.52917	75.18
2.53056	75.18
2.53194	75.18
2.53333	75.12
2.53472	75.18
2.53611	75.17
2.5375	75.17
2.53889	75.17
2.54028	75.17
2.54167	75.17
2.54306	75.17
2.54444	75.17
2.54583	75.17
2.54722	75.17
2.54861	75.16
2.55	75.16
2.55139	75.16
2.55278	75.16
2.55417	75.16
2.55556	75.16
2.55694	75.16
2.55833	75.16
2.55972	75.16
2.56111	75.16
2.5625	75.16
2.56389	75.21
2.56528	75.16
2.56667	75.15
2.56806	75.15
2.56944	75.15
2.57083	75.15
2.57222	75.15
2.57361	75.1
2.575	75.1
2.57639	75.09
2.57778	75.09
2.57917	75.1
2.58056	75.15
2.58194	75.1
2.58333	75.15
2.58472	75.15
2.58611	75.1
2.5875	75.15
2.58889	75.16
2.59028	75.16
2.59167	75.16
2.59306	75.16
2.59444	75.16
2.59583	75.16
2.59722	75.16
2.59861	75.16
2.6	75.16
2.60139	75.16
2.60278	75.15
2.60417	75.15
2.60556	75.15
2.60694	75.15
2.60833	75.15
2.60972	75.15
2.61111	75.15
2.6125	75.15
2.61389	75.15
2.61528	75.15
2.61667	75.15
2.61806	75.15
2.61944	75.15
2.62083	75.2
2.62222	75.15
2.62361	75.2
2.625	75.15
2.62639	75.15
2.62778	75.15
2.62917	75.15
2.63056	75.15
2.63194	75.15
2.63333	75.2
2.63472	75.15
2.63611	75.15
2.6375	75.21
2.63889	75.15
2.64028	75.15
2.64167	75.15
2.64306	75.21
2.64444	75.15
2.64583	75.15
2.64722	75.15
2.64861	75.15
2.65	75.15
2.65139	75.15
2.65278	75.15
2.65417	75.15
2.65556	75.15
2.65694	75.15
2.65833	75.15
2.65972	75.15
2.66111	75.15
2.6625	75.15
2.66389	75.15
2.66528	75.1
2.66667	75.15
2.66806	75.15
2.66944	75.15
2.67083	75.15
2.67222	75.15
2.67361	75.15
2.675	75.15
2.67639	75.15
2.67778	75.15
2.67917	75.15
2.68056	75.2
2.68194	75.2
2.68333	75.2
2.68472	75.2
2.68611	75.2
2.6875	75.14
2.68889	75.14
2.69028	75.14
2.69167	75.14
2.69306	75.14
2.69444	75.14
2.69583	75.14
2.69722	75.14
2.69861	75.14
2.7	75.14
2.70139	75.14
2.70278	75.14
2.70417	75.14
2.70556	75.14
2.70694	75.14
2.70833	75.14
2.70972	75.14
2.71111	75.19
2.7125	75.19
2.71389	75.19
2.71528	75.19
2.71667	75.19
2.71806	75.19
2.71944	75.19
2.72083	75.19
2.72222	75.19
2.72361	75.19
2.725	75.19
2.72639	75.19
2.72778	75.19
2.72917	75.19
2.73056	75.19
2.73194	75.19
2.73333	75.19
2.73472	75.19
2.73611	75.19
2.7375	75.19
2.73889	75.19
2.74028	75.19
2.74167	75.19
2.74306	75.19
2.74444	75.19
2.74583	75.18
2.74722	75.18
2.74861	75.18
2.75	75.18
2.75139	75.18
2.75278	75.18
2.75417	75.18
2.75556	75.18
2.75694	75.18
2.75833	75.18
2.75972	75.18
2.76111	75.18
2.7625	75.18
2.76389	75.18
2.76528	75.23
2.76667	75.18
2.76806	75.18
2.76944	75.18
2.77083	75.18
2.77222	75.18
2.77361	75.18
2.775	75.18
2.77639	75.19
[truncated: 815,925+ more rows]

## Sheet: Figure 3d
0	20.5516	0	1.116
1	20.5534	1	1.11511
2	20.5506	2	1.11572
3	20.5569	3	1.11593
4	20.5451	4	1.11536
5	20.5322	5	1.11579
6	20.5243	6	1.11587
7	20.5101	7	1.11579
8	20.5078	8	1.11514
9	20.5133	9	1.11541
10	20.5058	10	1.11502
11	20.5128	11	1.11551
12	20.5178	12	1.11568
13	20.5232	13	1.11508
14	20.5123	14	1.11528
15	20.5076	15	1.11534
16	20.5035	16	1.11562
17	20.4948	17	1.11583
18	20.4649	18	1.11542
19	20.4504	19	1.11591
20	20.451	20	1.11515
21	20.4547	21	1.116
22	20.4615	22	1.11523
23	20.4604	23	1.11511
24	20.4847	24	1.11568
25	20.4841	25	1.11572
26	20.4855	26	1.11581
27	20.4689	27	1.11593
28	20.4642	28	1.1156
29	20.4728	29	1.11536
30	20.4643	30	1.11565
31	20.461	31	1.11579
32	20.4823	32	1.11586
33	20.4945	33	1.11587
34	20.4899	34	1.11581
35	20.4657	35	1.11579
36	20.4484	36	1.11547
37	20.4374	37	1.11514
38	20.4532	38	1.11515
39	20.4647	39	1.11541
40	20.4639	40	1.11524
41	20.4615	41	1.11502
42	20.4546	42	1.11546
43	20.4562	43	1.11551
44	20.4556	44	1.11553
45	20.435	45	1.11568
46	20.4393	46	1.11542
47	20.4556	47	1.11508
48	20.4589	48	1.11514
49	20.4617	49	1.11528
50	20.4487	50	1.11536
51	20.4526	51	1.11534
52	20.4697	52	1.11543
53	20.4882	53	1.11561
54	20.4757	54	1.11561
55	20.4574	55	1.1158
56	20.4567	56	1.11551
57	20.46	57	1.11542
58	20.4532	58	1.11554
59	20.4521	59	1.11591
60	20.4561	60	1.11588

## Sheet: Figure 4a
5.01177	374.555	412.42	353.987	329.103	348.347	334.743	347.589	359.311	359.173	374.191	311.897	366.409	348.527	356.624	345.477	339.73	331.541	327.388	304.964	320.718	376.764
5.02477	371.118	387.702	353.576	338.716	346.232	345.187	343.699	355.27	370.664	363.016	323.649	355.585	336.95	361.111	345.076	334.741	331.853	333.157	313.684	326.307	366.105
5.03777	368.521	367.9	353.01	346.895	344.425	353.439	341.325	350.465	378.942	354.213	332.679	346.673	327.113	363.597	345.223	330.201	331.886	337.251	321.067	331.137	356.49
5.05077	366.765	353.015	352.289	353.641	342.927	359.5	340.468	344.895	384.007	347.782	338.989	339.672	319.016	364.08	345.919	326.109	331.64	339.672	327.112	335.206	347.918
5.06377	365.849	343.046	351.413	358.952	341.739	363.369	341.126	338.561	385.859	343.723	342.577	334.582	312.659	362.56	347.163	322.466	331.116	340.42	331.82	338.516	340.389
5.07677	365.774	337.994	350.383	362.83	340.859	365.047	343.301	331.462	384.498	342.036	343.443	331.402	308.042	359.039	348.956	319.271	330.313	339.493	335.191	341.065	333.903
5.08977	365.961	348.024	354.536	367.777	335.476	360.878	348.634	317.034	379.623	340.349	335.221	337.636	299.311	347.265	365.118	315.142	330.372	337.157	331.274	345.51	328.742
5.10277	374.563	360.654	342.922	362.867	337.499	352.432	367.68	306.212	358.598	346.857	329.869	330.087	297.299	345.098	361.846	308.347	329.661	331.149	334.264	341.73	329.713
5.11577	381.745	361.563	342.415	362.296	340.936	346.867	371.941	300.473	355.34	351.016	331.17	329.603	303.27	337.97	356.302	322.088	333.202	325.697	332.676	339.72	332.799
5.12877	382.14	354.444	346.943	356.639	342.585	345.362	367.062	302.765	355.045	353.603	325.136	318.736	315.826	328.579	350.327	326.885	332.414	324.184	336.405	339.271	329.751
5.14177	383.349	351.043	346.58	350.628	343.387	334.682	363.126	296.884	354.757	350.593	322.355	322.259	329.745	314.92	343.393	314.408	332.521	323.91	331.786	347.654	324.828
5.15477	374.319	352.143	341.339	347.293	344.852	328.456	365.953	307.32	344.995	347.152	330.699	321.107	337.744	313.114	331.156	314.043	330.665	316.156	320.685	337.749	330.548
5.16777	363.094	347.13	342.318	350.913	347.217	323.935	354.684	319.023	347.788	345.094	322.58	318.217	339.83	307.974	310.005	315.912	332.376	319.928	315.78	337.426	329.228
5.18077	364.259	339.452	336.426	349.994	349.325	331.542	341.313	329.366	349.704	340.73	325.319	314.092	345.208	311.543	298.137	317.739	328.856	324.352	306.319	331.027	321.695
5.19377	353.768	342.454	342.929	347.355	350.903	335.712	338.439	346.427	350.069	327.475	329.014	312.955	340.184	301.53	303.182	323.357	331.719	325.088	295.896	317.86	327.52
5.20677	351.012	342.642	349.124	341.915	344.483	352.839	331.645	347.374	353.903	310.386	336.704	321.865	333.784	301.108	299.596	323.611	331.534	326.988	301.377	298.341	321.149
5.21977	345.251	346.609	341.313	340.274	335.253	370.58	319.136	349.526	347.773	316.044	336.364	330.123	318.386	299.382	299.355	325.339	323.519	333.835	307.583	298.46	319.156
5.23277	341.447	344.062	327.799	340.761	334.334	373.438	318.794	344.262	331.852	322.716	341.364	329.142	319.654	305.313	296.387	330.175	318.424	334.37	323.672	297.601	323.031
5.24577	340.128	351.398	317.007	347.102	329.527	368.798	308.389	341.067	337.216	331.755	340.075	339.528	322.775	303.386	294.263	336.922	315.881	333.73	327.511	310.581	324.354
5.25877	354.064	349.083	317.579	344.148	329.718	366.77	309.98	329.565	337.484	345.403	337.485	338.827	325.487	299.067	302.752	339.729	319.251	330.846	326.886	331.951	317.381
5.27177	362.849	344.853	312.54	347.152	339.564	362.253	314.725	320.894	328.658	346.828	324.45	333.424	335.439	303.15	307.495	340.113	318.457	329.569	317.541	348.937	311.106
5.28477	362.936	348.719	307.051	347.528	350.435	351.819	312.527	321.746	323.125	342.787	319.286	331.281	342.1	314.271	310.606	349.428	318.704	319.868	305.073	355.931	309.638
5.29777	368.257	350.986	319.463	356.087	361.539	341.54	304.414	324.84	318.642	347.738	308.223	336.506	346.383	320.125	317.836	352.35	323.165	318.659	293.074	355.493	309.688
5.31077	367.762	350.653	325.474	352.291	361.861	337.125	307.56	330.429	316.844	339.331	307.824	336.131	337.403	326.04	324.587	347.632	320.416	314.317	286.688	350.675	315.276
5.32377	353.662	352.128	339.814	345.525	354.323	339.955	316.311	329.593	311.646	324.478	302.098	332.899	324.032	316.68	320.538	345.034	323.246	312.231	297.896	337.807	320.698
5.33677	354.6	357.245	345.438	333.17	348.704	339.058	317.541	337.308	304.122	322.713	300.02	331.618	315.449	312.803	308.196	337.245	320.356	320.109	306.167	330.588	321.984
5.34977	351.499	359.138	344.143	319.648	343.587	338.617	315.228	336.513	295.797	314.928	297.554	327.132	300.285	316.251	300.683	335.638	317.983	328.375	319.405	328.728	317.019
5.36277	342.605	357.256	343.562	322.006	347.054	337.361	320.032	328.691	285.111	306.369	294.709	323.82	294.621	322.495	295.122	330.999	311.977	336.923	334.917	320.719	312.996
5.37577	336.094	356.201	346.905	318.935	340.702	327.007	323.737	324.867	286.337	312.552	294.983	316.711	294.733	323.052	295.567	331.727	309.944	337.403	335.825	325.874	307.447
5.38877	346.267	349.36	345.365	319.406	339.95	328.361	336.683	321.803	292.498	316.826	304.075	303.285	294.367	325.131	293.848	327.541	312.408	337.142	333.151	332.551	295.247
5.40177	347.218	343.002	345.342	325.815	343.809	330.894	347.202	323.941	297.844	315.711	307.938	294.388	302.268	332.987	293.442	315.868	314.607	326.494	329.058	330.889	289.386
5.41477	345.36	338.559	344.368	333.783	346.282	333.025	346.695	322.307	304.95	315.726	302.984	298.162	313.031	335.185	296.508	311.491	321.75	321.276	327.71	330.224	290.172
5.42777	341.638	334.841	343.832	345.751	354.425	333.881	345.14	320.759	307.206	318.632	299.826	306.126	324.146	336.702	299.102	315.119	328.616	315.588	327.32	329.202	293.745
5.44077	333.607	326.798	339.089	352.827	351.276	332.083	341.597	318.423	317.471	312.188	305.894	309.073	330.446	326.706	300.185	309.408	329.527	308.825	330.527	322.614	300.242
5.45377	333.594	322.189	334.089	358.816	339.816	327.197	333.435	319.724	324.75	314.269	306.532	316.072	329.624	309.46	303.198	307.707	328.542	309.377	328.227	326.062	301.322
5.46677	341.165	328.011	326.641	356.906	340.521	322.599	325.316	324.925	325.258	318.867	298.492	322.29	332.409	297.636	306.033	308.425	324.17	303.593	323.066	331.094	302.849
5.47977	341.878	330.82	323.14	357.899	346.593	324.52	322.812	320.316	328.285	308.647	295.5	330.912	325.09	294.641	308.838	317.777	320.088	296.458	320.887	330.77	302.987
5.49277	333.196	332.113	322.378	358.869	348.443	326.127	312.968	321.004	330.648	304.055	301.852	332.193	314.851	296.052	318.221	325.504	313.479	300.619	320.776	329.119	311.007
5.50577	327.915	336.365	319.718	345.157	345.592	321.422	304.61	325.274	335.667	311.119	313.534	323.832	306.041	293.339	323.151	332.916	314.25	302.999	324.457	330.597	312.71
5.51877	337.613	339.965	319.202	333.073	335.738	328.188	306.03	327.813	339.747	317.37	323.01	318.819	298.214	295.488	323.968	331.127	319.08	301.118	330.199	328.117	307.788
5.53177	346.518	337.985	326.932	323.965	325.929	339.504	311.412	332.879	340.502	325.426	328.715	317.67	300.904	301.86	332.212	332.041	324.226	307.799	336.179	324.405	310.146
5.54477	356.203	338.012	329.239	313.907	322.721	347.422	315.88	337.945	344.006	328.727	330.53	317.772	310.255	305.597	334.964	341.705	326.929	325.406	338.007	322.735	308.914
5.55777	365.343	339.806	322.453	308.819	324.636	343.633	319.436	334.989	341.54	326.998	336.684	313.275	318.505	306.862	330.408	350.605	329.807	334.549	337.872	313.778	303.917
5.57077	376.618	337.731	320.372	311.957	320.768	333.976	316.719	335.066	337.938	333.539	341.298	310.433	325.128	310.873	326.858	351.443	332.482	339.561	336.13	308.504	309.909
5.58377	389.609	332.127	315.059	317.63	315.112	326.362	311.539	341.195	332.841	343.324	333.525	305.289	331.153	315.245	322.687	347.945	326.68	339.605	326.749	309.438	308.972
5.59677	390.97	335.92	318.555	322.143	318.86	324.151	311.281	339.061	331.749	344.238	319.786	302.243	337.419	316.789	317.119	345.816	323.84	331.192	314.797	305.084	308.32
5.60977	383.813	343.936	328.37	328.532	331.208	320.505	314.646	332.852	332.412	339.893	317.023	302.078	335.64	315.798	313.875	348.356	328.82	320.433	308.325	304.282	311.259
5.62277	367.029	344.744	330.238	336.887	340.816	316.865	313.323	331.822	329.003	340.113	318.392	299.172	328.524	316.422	315.682	340.187	332.869	310.707	312.29	306.564	314.789
5.63577	347.966	345.02	329.024	337.673	346.239	319.509	314.684	331.919	321.844	343.232	316.454	297.638	315.914	319.218	311.673	327.829	335.351	304.42	318.921	310.727	318.758
5.64877	337.661	349.667	333.28	342.263	350.31	329.849	319.433	332.05	318.682	339.806	312.569	300.116	304.837	323.633	312.558	319.791	330.001	298.833	318.373	321.342	324.584
[truncated: 3,026 more rows]

## Sheet: Figure 4b
5.01177	378.002	333.002	390.002	342.003	324.003	309.002	315.003	327.003	291.003	375.002	366.001	345.002	351.001	297.003	321.003	408.002	378.003	354.002	123.001	100.001	131.001
[truncated: 3,075 more rows]

[truncated: 3 more sheets: Figure 4c, Figure 5a, Figure 5b]
